# Supplementary material for: CENP-E activation by Aurora A and B controls kinetochore fibrous corona disassembly
Source: Nat Commun. 2023 Sep 1;14:5317. doi: 10.1038/s41467-023-41091-2 (PMC10474297; doi:10.1038/s41467-023-41091-2)
Supplement: Supplementary file 15 — Source Data [file 41467_2023_41091_MOESM15_ESM.zip]

Archive with 4 entries (3 files):
- Source data/
- Source data/Source Data 1.pdf
- Source data/Source Data 2.pdf
- Source data/Source Data 3.xlsx
