# Supplementary material for: CENP-E activation by Aurora A and B controls kinetochore fibrous corona disassembly
Source: Nat Commun. 2023 Sep 1;14:5317. doi: 10.1038/s41467-023-41091-2 (PMC10474297; doi:10.1038/s41467-023-41091-2)
Supplement: Supplementary file 15 — Source Data [file 41467_2023_41091_MOESM15_ESM.zip › Source data/Source Data 3.xlsx]

## Sheet: Fig.1c WT
Cell1																					Cell2																					Cell3
0																																										0
												Signal B			Tpoint		Norm to 2				0
IntTotal	BackgPeriphery	SignalA	BackgOffset	SignalB	SeqDists	ChanDists	Xpos(um)	Ypos(um)	Zpos(um)						0	664.453	1.13198																Signal B			Tpoint		Norm to 2				IntTotal	BackgPeriphery	SignalA	BackgOffset	SignalB	SeqDists	ChanDists	Xpos(um)
984.08	882.92	101.16	481.05	503.02	1.04	-1	19.0665	13.2525	7.5			503.02	664.453		2	586.983	1				IntTotal	BackgPeriphery	SignalA	BackgOffset	SignalB	SeqDists	ChanDists	Xpos(um)	Ypos(um)	Zpos(um)						0	205.527	0.915194				777.27	656.12	121.15	412.51	364.76	3.462	-1	17.3565
953.71	902.71	51.01	483.63	470.09	5.646	-1	18.0405	13.0815	7.5			470.09			4	487.363	0.830284				554.39	444.13	110.26	375.3	179.09	4.828	-1	20.2635	17.3565	15			179.09	205.527		2	224.572	1				601.37	554.45	46.92	412.8	188.57	2.466	-1	15.4755
1081.51	886.95	194.56	488.21	593.3	1.04	-1	17.8695	18.7245	7.5			593.3			6	344.522	0.586936				550.42	453.1	97.33	379.71	170.71	6.217	-1	15.8175	19.2375	15			170.71			4	241.164	1.07388				798.71	709.15	89.55	410.84	387.87	3.181	-1	16.8435
993.26	1035.9	-42.64	487.06	506.2	1.233	-1	18.8955	18.5535	7.5			506.2			8	373.071	0.635573				596.53	472.2	124.33	376.46	220.07	0.855	-1	12.5685	13.9365	15			220.07			6	200.209	0.891512				646.83	604.05	42.78	410.14	236.69	2.23	-1	14.2785
1323.49	1263.83	59.65	484.56	838.93	9.355	-1	19.9215	17.8695	7.5			838.93			10	290.061	0.494155				558.36	539.07	19.29	375.81	182.55	5.666	-1	13.2525	14.4495	15			182.55			8	183.623	0.817657				623.42	527.84	95.58	413.5	209.93	2.757	-1	12.0555
1341.74	1276.94	64.8	481.38	860.36	3.558	-1	11.8845	13.0815	7.5			860.36			12	268.25	0.456998				592.11	504.33	87.78	377.21	214.9	0.967	-1	18.8955	14.9625	15			214.9			10	179.524	0.799404				563.83	479.37	84.46	407.34	156.49	1.994	-1	14.4495
1036.91	844.58	192.33	482.97	553.93	1.245	-1	14.7915	11.0295	7.5			553.93			14	253.282	0.431497				603.93	593.29	10.64	374.02	229.91	0.921	-1	19.5795	15.6465	15			229.91			12	175.149	0.779925				570.66	572.6	-1.94	406.01	164.65	0	-1	16.1595
1079.86	781.46	298.4	484.86	595	1.209	-1	13.5945	10.6875	7.5			595			16	292.782	0.498792				518.75	505.61	13.14	378.38	140.37	6.671	-1	20.4345	15.9885	15			140.37			14	158.359	0.705161				773.42	689.38	84.04	466.82	306.6	1.451	-1	15.8175
1299.99	1209.22	90.78	488.45	811.55	4.223	-1	12.3975	10.8585	7.5			811.55			18	234.289	0.399141				558.76	483.09	75.67	377.25	181.5	0	-1	13.7655	16.1595	15			181.5			16	126.236	0.56212				842.51	749.14	93.37	453.96	388.55	3.181	-1	16.8435
1111.77	970.53	141.25	482.97	628.8	3.181	-1	10.1745	14.4495	7.5			628.8									703.39	690.53	12.86	368.53	334.86	6.98	-1	19.4085	16.5015	13.75			334.86			18						739.67	705.42	34.25	456.62	283.05	0.765	-1	14.2785
777.31	607.17	170.14	484.56	292.75	4.316	-1	12.0555	17.0145	7.5			292.75									597.17	525.19	71.99	377.05	220.12	7.846	-1	13.4235	12.9105	13.75			220.12									746.15	595.66	150.49	457.19	288.96	0	-1	13.5945
1563.79	1256.95	306.84	489.76	1074.03	11.896	-1	9.6615	13.4235	7.5			1074.03									478.76	397.4	81.35	372.28	106.48	9.681	-1	11.2005	20.4345	13.75			106.48									1005.42	795.1	210.32	436.42	568.99	6.601	-1	17.8695
1613.56	1360.83	252.73	492.27	1121.3	7.019	-1	20.9475	17.1855	7.5			1121.3									622.3	558.88	63.42	375.78	246.52	0	-1	19.0665	14.7915	13.75			246.52									926.92	822.21	104.71	432.58	494.34	1.577	-1	11.5425
724.27	669.27	55	489.89	234.38	1.336	-1	13.9365	16.8435	7.5			234.38									710.95	570.17	140.77	372.37	338.58	3.525	-1	15.9885	19.2375	12.5			338.58									726.87	716.57	10.31	437.96	288.91	1.209	-1	12.7395
898.85	933.6	-34.75	482.72	416.13	5.538	-1	12.9105	15.9885	7.5			416.13									463.6	448.25	15.35	374.62	88.98	9.193	-1	14.6205	22.4865	12.5			88.98									657.65	636.96	20.7	433.63	224.02	2.294	-1	13.5945
1047.15	1040.62	6.52	484.82	562.32	7.345	-1	18.3825	15.1335	7.5			562.32									632.58	600.1	32.48	361.81	270.77	9.419	-1	20.9475	15.8175	12.5			270.77									602.69	540.34	62.35	436.24	166.45	6.306	-1	12.5685
1718.46	1553.45	165.01	484.85	1233.61	0	-1	11.7135	12.0555	7.5			1233.61									702.02	554.86	147.17	381.18	320.85	2.326	-1	11.5425	15.3045	12.5			320.85									686.21	706.79	-20.59	437.64	248.56	0	-1	18.7245
																					564.65	518.97	45.68	364.1	200.55	1.302	-1	13.7655	15.9885	12.5			200.55									887.44	755.73	131.71	429.13	458.31	5.342	-1	13.7655
																					590.03	581.11	8.92	370.22	219.82	6.288	-1	14.2785	14.7915	12.5			219.82									856.52	793.57	62.95	426.76	429.76	0	-1	10.3455
																					519.24	414.12	105.12	380.25	138.98	5.326	-1	18.7245	19.2375	12.5			138.98
																					483.58	460.74	22.85	378.66	104.93	0	-1	15.1335	15.3045	12.5			104.93
																																										2
2
												Signal B									2																					IntTotal	BackgPeriphery	SignalA	BackgOffset	SignalB	SeqDists	ChanDists	Xpos(um)
IntTotal	BackgPeriphery	SignalA	BackgOffset	SignalB	SeqDists	ChanDists	Xpos(um)	Ypos(um)	Zpos(um)																								Signal B									939.95	703.07	236.88	413.59	526.36	1.935	-1	13.7655
1198.37	974.58	223.79	487.26	711.11	1.336	-1	11.3715	11.0295	8.75			711.11	586.983								IntTotal	BackgPeriphery	SignalA	BackgOffset	SignalB	SeqDists	ChanDists	Xpos(um)	Ypos(um)	Zpos(um)												812.47	716.63	95.84	408.36	404.11	0.997	-1	15.1335
1749.27	1465.87	283.4	477.71	1271.56	2.922	-1	10.3455	11.8845	8.75			1271.56									560.96	513.28	47.69	367.45	193.51	1.04	-1	14.7915	14.7915	15			193.51	224.572								873.79	840.31	33.48	409.92	463.87	2.326	-1	14.2785
898.2	732.2	165.99	484.86	413.34	1.41	-1	13.0815	10.8585	8.75			413.34									629.71	600.14	29.58	371.01	258.71	0.855	-1	14.6205	13.7655	15			258.71									793.42	605.37	188.06	408.07	385.35	1.71	-1	12.0555
931.42	800.33	131.09	481.15	450.27	2.907	-1	14.4495	11.2005	8.75			450.27									565.57	495.09	70.48	359.82	205.75	8.252	-1	13.9365	13.2525	15			205.75									574.84	554.54	20.3	408.11	166.73	4.475	-1	13.4235
962.64	764.36	198.27	483.8	478.83	4.065	-1	11.8845	12.5685	8.75			478.83									613.03	579.03	33.99	360.15	252.88	2.831	-1	22.1445	12.3975	15			252.88									1098.88	988.14	110.74	408.25	690.63	1.095	-1	16.5015
803.14	677.17	125.97	489.76	313.38	6.808	-1	15.6465	11.0295	8.75			313.38									617.29	477.81	139.48	363.53	253.76	8.328	-1	23.3415	14.9625	15			253.76									922.04	807.39	114.65	408.07	513.97	2.43	-1	15.6465
834.2	687.34	146.86	479.84	354.36	2.43	-1	12.7395	17.1855	8.75			354.36									514.37	467.78	46.59	363.31	151.07	2.326	-1	15.4755	12.2265	15			151.07									783.12	688.35	94.77	408.92	374.2	1.539	-1	17.1855
990.6	665.43	325.18	486.69	503.91	1.818	-1	10.8585	15.6465	8.75			503.91									588.14	521.68	66.46	373.78	214.35	0	-1	16.1595	14.4495	15			214.35									971.34	964.17	7.17	408.07	563.26	0	-1	17.1855
1029.99	867.24	162.75	477.57	552.42	11.629	-1	9.4905	14.4495	8.75			552.42									614.52	548.24	66.28	356.95	257.56	6.893	-1	24.0255	15.4755	13.75			257.56									857.4	759.1	98.3	439.29	418.11	0.872	-1	12.5685
2850.4	2173.35	677.05	480.76	2369.65	4.843	-1	21.1185	14.2785	8.75			2369.65									591.69	517.11	74.58	359.29	232.39	6.978	-1	17.1855	16.3305	13.75			232.39									674.41	644.63	29.77	430.74	243.67	1.994	-1	12.7395
837.12	753.53	83.58	479.29	357.82	1.889	-1	17.5275	17.5275	8.75			357.82									594.25	536.97	57.28	361.99	232.26	7.162	-1	21.2895	10.6875	13.75			232.26									784.12	708.87	75.25	428.25	355.87	5.006	-1	11.7135
912.15	822.4	89.76	478.31	433.84	5.643	-1	19.4085	17.6985	8.75			433.84									669.78	662.24	7.54	359.81	309.96	3.937	-1	15.3045	14.6205	13.75			309.96									639.65	592.19	47.46	431.44	208.22	2.671	-1	16.6725
719.93	640.61	79.32	484.43	235.51	0	-1	13.7655	17.6985	8.75			235.51									565.69	512.68	53	361.73	203.95	4.815	-1	15.4755	10.6875	13.75			203.95									779.36	760.81	18.55	435.19	344.17	0	-1	18.3825
851.77	705.64	146.13	484.91	366.86	5.201	-1	15.1335	18.3825	10			366.86									576.68	505.63	71.05	352.73	223.95	3.869	-1	20.2635	10.1745	13.75			223.95									695.4	597.41	98	422.69	272.72	3.691	-1	18.0405
1092.97	970.24	122.73	480.45	612.53	2.784	-1	18.7245	14.6205	10			612.53									608.27	580.52	27.76	361.99	246.29	3.899	-1	22.9995	12.9105	13.75			246.29									1248.18	1029.67	218.51	424.22	823.96	7.305	-1	17.1855
690.87	693.25	-2.38	484.36	206.51	0	-1	15.9885	15.1335	10			206.51									553.4	455.22	98.18	354.44	198.96	8.365	-1	21.9735	16.6725	13.75			198.96									867.01	767.99	99.02	418.55	448.47	2.448	-1	14.6205
1128.22	960.04	168.18	482.27	645.95	4.065	-1	18.2115	17.0145	6.25			645.95									561.11	526.84	34.28	361.99	199.13	0	-1	16.5015	10.3455	13.75			199.13									744.93	669.52	75.41	422.34	322.59	5.956	-1	12.3975
1041.48	976.79	64.69	490.6	550.88	7.896	-1	19.2375	13.0815	6.25			550.88									499.25	382.34	116.91	356.85	142.4	3.627	-1	17.5275	19.4085	12.5			142.4									930.55	1004.42	-73.87	421.74	508.81	0	-1	16.1595
812.85	765.3	47.55	488.9	323.95	0	-1	11.7135	15.4755	6.25			323.95									519.59	417.85	101.74	357.5	162.09	4.446	-1	14.9625	16.8435	12.5			162.09
																					686.54	516.72	169.82	358.64	327.9	0	-1	13.2525	12.7395	12.5			327.9
4																																										4
												Signal B									4
IntTotal	BackgPeriphery	SignalA	BackgOffset	SignalB	SeqDists	ChanDists	Xpos(um)	Ypos(um)	Zpos(um)																								Signal B									IntTotal	BackgPeriphery	SignalA	BackgOffset	SignalB	SeqDists	ChanDists	Xpos(um)
781.61	647.58	134.04	486.89	294.73	5.936	-1	15.8175	16.5015	11.25			294.73	487.363								IntTotal	BackgPeriphery	SignalA	BackgOffset	SignalB	SeqDists	ChanDists	Xpos(um)	Ypos(um)	Zpos(um)												739.45	626.6	112.84	415.95	323.5	1.41	-1	16.3305
827.13	657.52	169.61	490.62	336.5	0.872	-1	11.8845	12.0555	11.25			336.5									672.79	598.14	74.64	377.36	295.43	2.115	-1	18.8955	10.5165	10			295.43	241.164								708.81	665.97	42.83	415.4	293.41	0.997	-1	16.6725
874.4	729.81	144.59	489.75	384.65	5.312	-1	11.0295	11.8845	11.25			384.65									615.67	532.68	82.98	373.25	242.42	1.577	-1	20.9475	11.0295	10			242.42									725.62	710.66	14.96	416.49	309.13	4.065	-1	15.8175
810.4	608.23	202.17	490.01	320.39	1.379	-1	13.9365	16.3305	11.25			320.39									550.54	536.75	13.79	376.38	174.16	6.776	-1	22.4865	11.3715	10			174.16									508.44	445.79	62.65	417.92	90.51	2.448	-1	16.8435
698.37	675.16	23.22	489.48	208.89	2.08	-1	12.5685	16.5015	11.25			208.89									720.57	559.97	160.6	375.19	345.38	1.95	-1	15.8175	10.1745	10			345.38									770.48	749.27	21.21	414.61	355.87	0.921	-1	16.3305
862.7	880.54	-17.83	488.25	374.45	1.818	-1	14.6205	16.8435	11.25			374.45									672.62	589.55	83.07	372.49	300.13	7.883	-1	16.3305	12.0555	10			300.13									689.05	676.65	12.4	416.89	272.17	4.553	-1	17.1855
675.29	600.8	74.49	484.33	190.96	0	-1	13.2525	18.0405	11.25			190.96									518.37	420.33	98.04	372.8	145.56	3.937	-1	18.0405	19.7505	10			145.56									1160.11	1005.26	154.85	416.89	743.23	5.483	-1	13.4235
884.75	749.23	135.53	481.12	403.64	2.525	-1	16.1595	15.6465	10			403.64									623.56	513.44	110.12	373.27	250.29	0.872	-1	21.2895	17.5275	10			250.29									612.41	548.39	64.02	419.15	193.27	0	-1	13.0815
1031.05	754.11	276.94	485.97	545.08	4.671	-1	18.3825	14.4495	10			545.08									505.19	484.5	20.69	371.82	133.37	1.881	-1	22.1445	17.6985	10			133.37									613.22	570.35	42.87	416.56	196.65	6.719	-1	15.9885
839.74	623.76	215.99	485.05	354.69	6.104	-1	16.5015	18.7245	10			354.69									577.09	539.81	37.28	370.62	206.47	7.063	-1	22.1445	15.8175	10			206.47									901.62	847.74	53.88	412.18	489.44	1.744	-1	14.2785
753.39	606.77	146.62	479.6	273.79	7.275	-1	10.5165	17.5275	10			273.79									573.11	512.48	60.63	374.71	198.4	3.636	-1	15.1335	14.9625	10			198.4									601.03	587.76	13.26	406.82	194.2	2.19	-1	13.9365
870.92	851.29	19.62	481.12	389.8	0	-1	16.8435	13.9365	10			389.8									521.01	449.85	71.16	367.15	153.85	1.471	-1	17.8695	17.3565	10			153.85									678.86	568.79	110.06	414.34	264.52	0	-1	15.3045
1624.91	1293.49	331.42	477.35	1147.56	2.23	-1	9.1485	13.4235	7.5			1147.56									602.29	528.6	73.69	368.81	233.49	0	-1	17.0145	16.1595	10			233.49									582.24	506.68	75.55	427.02	155.22	1.71	-1	17.8695
999.48	769	230.48	479.47	520.01	4.164	-1	8.9775	15.6465	7.5			520.01									542.85	479.72	63.13	369.25	173.6	8.421	-1	15.9885	16.5015	12.5			173.6									828.73	718.48	110.25	427.02	401.71	2.763	-1	16.8435
1262.2	914.96	347.24	479.2	783	5.483	-1	10.3455	11.7135	7.5			783									824.15	663.57	160.58	370.63	453.51	10.233	-1	24.1965	14.6205	12.5			453.51									638.65	570.61	68.04	424.91	213.75	2.991	-1	14.2785
755.01	609.06	145.95	491.15	263.86	8.565	-1	10.0035	17.1855	7.5			263.86									757.65	611.36	146.3	371.18	386.47	0.872	-1	14.1075	12.9105	12.5			386.47									688	675.84	12.16	425.2	262.8	5.052	-1	12.7395
2116.7	1801.03	315.67	479.2	1637.49	8.071	-1	18.5535	16.6725	7.5			1637.49									587.73	547.63	40.1	368.37	219.36	9.498	-1	14.2785	13.7655	12.5			219.36									728.34	643.72	84.62	426.32	302.02	0	-1	17.3565
823.89	781.36	42.52	480.85	343.04	0	-1	12.0555	11.8845	7.5			343.04									724.86	625.84	99.02	367.25	357.61	6.224	-1	23.5125	15.9885	12.5			357.61									647.82	571.32	76.5	454.88	192.95	3.762	-1	14.1075
																					526.2	510.88	15.32	367.55	158.65	3.607	-1	18.5535	12.2265	12.5			158.65									795.93	667.74	128.19	443.15	352.78	7.682	-1	14.1075
																					523.7	480.84	42.85	369.73	153.97	0	-1	22.1445	12.5685	12.5			153.97									1065.36	972.83	92.54	441.34	624.02	0	-1	16.3305
6
												Signal B									6
IntTotal	BackgPeriphery	SignalA	BackgOffset	SignalB	SeqDists	ChanDists	Xpos(um)	Ypos(um)	Zpos(um)																								Signal B
718.82	661.06	57.76	490.78	228.04	1.302	-1	17.6985	11.8845	10			228.04	344.522								IntTotal	BackgPeriphery	SignalA	BackgOffset	SignalB	SeqDists	ChanDists	Xpos(um)	Ypos(um)	Zpos(um)												6
668.72	669.02	-0.3	490.17	178.55	1.912	-1	18.2115	10.6875	10			178.55									497.21	453.8	43.41	373.65	123.56	4.161	-1	10.5165	20.4345	10			123.56	200.209
899.75	809.91	89.85	491.5	408.25	0.997	-1	16.5015	9.8325	10			408.25									553.91	509.74	44.17	374.64	179.27	1.41	-1	11.2005	16.3305	10			179.27									IntTotal	BackgPeriphery	SignalA	BackgOffset	SignalB	SeqDists	ChanDists	Xpos(um)
931.55	799.61	131.94	477.83	453.72	1.994	-1	15.6465	9.3195	10			453.72									592.22	529.21	63.01	374.64	217.58	4.9	-1	11.5425	17.6985	10			217.58									648.83	566.94	81.88	420.53	228.3	3.754	-1	16.8435
900.3	852.74	47.56	489.98	410.32	1.889	-1	16.6725	11.0295	10			410.32									552.44	487.9	64.53	375.49	176.95	4.065	-1	15.8175	20.0925	10			176.95									705.96	648.31	57.65	415.11	290.85	0.967	-1	14.9625
719.05	599.57	119.49	491.33	227.73	1.842	-1	16.5015	12.9105	10			227.73									596.16	526.86	69.3	376.15	220.01	1.577	-1	12.0555	18.5535	10			220.01									685.85	600.46	85.39	409.71	276.14	2.382	-1	14.2785
823.93	709.59	114.34	497.45	326.48	5.695	-1	18.2115	13.5945	10			326.48									589.18	502.91	86.27	380.75	208.44	1.451	-1	13.0815	19.7505	10			208.44									792.48	724.01	68.48	412.48	380	1.461	-1	12.0555
862.06	766.71	95.35	491.5	370.56	5.232	-1	14.4495	9.3195	10			370.56									465.52	429.34	36.19	374.14	91.38	0	-1	14.1075	20.7765	10			91.38									812.72	780.84	31.88	418.18	394.55	4.459	-1	12.5685
912.87	776.35	136.53	490.78	422.09	0.684	-1	13.4235	14.4495	10			422.09									792.54	704.24	88.29	370.77	421.77	1.197	-1	12.3975	12.9105	11.25			421.77									611.96	576.43	35.52	423.02	188.94	2.394	-1	14.9625
895.65	749.44	146.21	483.37	412.28	1.379	-1	13.4235	15.1335	10			412.28									589.15	527.98	61.17	370.89	218.25	7.754	-1	12.3975	14.1075	11.25			218.25									649.01	557.99	91.02	414.56	234.45	0.997	-1	12.5685
618.59	586.99	31.6	499.18	119.41	0	-1	13.2525	16.5015	10			119.41									580.93	524.31	56.62	367.47	213.45	0.617	-1	18.2115	19.2375	11.25			213.45									568.73	554.82	13.91	412.47	156.26	5.05	-1	12.0555
929.95	747.66	182.29	454.6	475.35	2.23	-1	12.2265	15.3045	6.25			475.35									542.69	508.7	33.99	363.12	179.57	2.23	-1	18.7245	19.5795	11.25			179.57									633.98	575.24	58.74	412.07	221.91	0	-1	16.5015
1041.94	966.79	75.15	492.09	549.85	1.081	-1	14.1075	16.5015	6.25			549.85									694.05	577.32	116.73	364.56	329.49	4.36	-1	16.8435	20.7765	11.25			329.49									623.99	515.57	108.42	420.4	203.59	1.577	-1	13.0815
792.14	657.8	134.34	466.07	326.07	8.066	-1	15.1335	16.8435	6.25			326.07									500.64	462.47	38.17	364.56	136.07	0	-1	15.9885	16.5015	11.25			136.07									659.08	607.47	51.61	414.31	244.77	1.233	-1	11.5425
845.46	752.57	92.89	488.41	357.05	0	-1	12.2265	9.3195	6.25			357.05									541.67	498.66	43.01	372.09	169.58	2.677	-1	15.1335	15.3045	12.5			169.58									848.47	848.36	0.11	418.56	429.91	3.045	-1	10.5165
809.14	714.61	94.53	508.91	300.23	1.471	-1	15.8175	12.5685	5			300.23									539.91	463.04	76.87	368.84	171.06	5.583	-1	17.5275	14.1075	12.5			171.06									718.64	661.81	56.83	417.18	301.46	0	-1	12.9105
805.31	792.12	13.19	496.39	308.92	3.937	-1	14.6205	13.4235	5			308.92									516.39	506.84	9.55	369.47	146.91	0	-1	13.9365	18.3825	12.5			146.91									746.24	611.2	135.03	432.4	313.83	4.705	-1	17.5275
898.51	708.02	190.49	505.63	392.87	5.22	-1	16.8435	10.1745	5			392.87																														726.76	676.41	50.34	428	298.76	1.095	-1	15.9885
780.27	812.28	-32.01	502.13	278.14	0	-1	14.1075	14.6205	5			278.14																														679.86	628.39	51.47	426.26	253.6	1.302	-1	16.6725
																																										749.82	657.49	92.33	430.39	319.44	0	-1	17.1855
8
												Signal B									8
IntTotal	BackgPeriphery	SignalA	BackgOffset	SignalB	SeqDists	ChanDists	Xpos(um)	Ypos(um)	Zpos(um)																								Signal B									8
897.47	875.92	21.55	506	391.47	3.571	-1	14.9625	18.3825	10			391.47	373.071								IntTotal	BackgPeriphery	SignalA	BackgOffset	SignalB	SeqDists	ChanDists	Xpos(um)	Ypos(um)	Zpos(um)
943.67	879.91	63.76	510.56	433.11	2.831	-1	13.9365	14.9625	10			433.11									530.8	448.59	82.21	375.35	155.46	7.401	-1	17.1855	16.1595	8.75			155.46	183.623								IntTotal	BackgPeriphery	SignalA	BackgOffset	SignalB	SeqDists	ChanDists	Xpos(um)
1005.13	883	122.13	498.36	506.77	3.607	-1	12.7395	12.3975	10			506.77									685.31	615.37	69.94	375.16	310.15	1.081	-1	11.5425	11.3715	8.75			310.15									633.28	540.5	92.78	426.88	206.4	2.907	-1	17.1855
806.46	690.78	115.68	504.69	301.77	1.233	-1	13.0815	15.9885	10			301.77									579.57	525.89	53.68	376.08	203.49	5.896	-1	11.8845	12.3975	8.75			203.49									700.58	618.94	81.65	425.96	274.63	0.617	-1	14.2785
794.93	691.37	103.56	506.09	288.85	2.991	-1	12.0555	15.3045	10			288.85									502.06	467.81	34.26	372.04	130.02	3.977	-1	13.5945	18.0405	8.75			130.02									615.33	616.53	-1.21	421.36	193.96	2.82	-1	13.9365
916.66	956.74	-40.08	505.46	411.2	5.646	-1	13.5945	12.7395	10			411.2									574.91	503.17	71.74	374.87	200.04	6.348	-1	10.0035	16.3305	8.75			200.04									548.68	535.13	13.55	428.11	120.57	0	-1	16.6725
872.8	754.02	118.78	504.69	368.11	0.967	-1	10.3455	17.3565	10			368.11									538.52	490.67	47.85	376.69	161.82	7.141	-1	12.9105	10.6875	8.75			161.82									657.49	576.34	81.15	446.8	210.69	3.083	-1	16.3305
885.71	845.33	40.38	512.43	373.27	3.948	-1	11.0295	16.6725	10			373.27									583.92	520.35	63.57	375.6	208.32	1.233	-1	10.8585	17.5275	8.75			208.32									662.56	525.97	136.59	434.74	227.82	5.084	-1	13.4235
681.9	667.35	14.55	506.78	175.12	0	-1	14.7915	15.4755	10			175.12									456.16	454.25	1.91	375.48	80.68	0	-1	11.5425	18.5535	8.75			80.68									760.42	702.07	58.34	456.11	304.31	1.71	-1	15.1335
992.58	691.15	301.44	497.97	494.62	6.925	-1	10.0035	17.6985	7.5			494.62									581.83	515.78	66.05	372.93	208.9	3.824	-1	10.5165	11.7135	11.25			208.9									958.33	764.86	193.47	468.86	489.47	1.147	-1	13.7655
1004.31	838.07	166.25	490.2	514.11	0.921	-1	13.7655	11.8845	7.5			514.11									573.39	546.73	26.66	370.38	203.01	1.41	-1	11.2005	15.4755	11.25			203.01									895.35	853.29	42.06	438.75	456.59	0	-1	14.7915
964.91	824.69	140.22	498.22	466.68	7.424	-1	14.6205	12.2265	7.5			466.68									646.42	559.92	86.5	370.86	275.56	1.04	-1	11.5425	16.8435	11.25			275.56									584.19	569.95	14.25	406.68	177.51	0.765	-1	17.5275
775.46	781.72	-6.26	500.51	274.95	6.598	-1	8.8065	16.8435	7.5			274.95									500.24	500.33	-0.1	370.83	129.41	0	-1	11.7135	17.8695	11.25			129.41									606.61	597.99	8.62	398.36	208.25	7.801	-1	16.8435
857.23	745.69	111.54	487.51	369.72	0	-1	12.2265	11.2005	7.5			369.72									546.77	495.08	51.69	382.96	163.81	2.616	-1	13.4235	15.9885	13.75			163.81									559.84	503.57	56.27	401.48	158.36	6.158	-1	13.4235
790.22	744.79	45.43	489.33	300.89	3.226	-1	12.5685	15.9885	5			300.89									552.18	520.51	31.66	368.71	183.47	1.209	-1	15.9885	15.4755	13.75			183.47									676	608.87	67.14	404.03	271.97	1.233	-1	13.5945
861.33	735.31	126.02	483.64	377.69	6.306	-1	10.8585	18.7245	5			377.69									501.17	468.51	32.66	370.16	131.01	4.671	-1	16.8435	14.6205	13.75			131.01									788.86	766.39	22.47	407.6	381.26	4.23	-1	12.5685
905.16	749.04	156.12	486.93	418.23	1.548	-1	14.9625	13.9365	5			418.23									616.79	614.96	1.82	370.35	246.44	1.147	-1	12.5685	16.5015	13.75			246.44									780.6	706.17	74.43	407.6	373	0.967	-1	13.5945
838.59	811.67	26.92	489.42	349.17	3.571	-1	13.4235	14.1075	5			349.17									496.94	459.54	37.4	366.94	130	0	-1	13.0815	17.5275	13.75			130									718.85	705.69	13.16	405.09	313.75	0	-1	14.2785
753.19	742.19	11	480.58	272.61	0	-1	12.3975	17.5275	5			272.61																														741.14	646.09	95.04	416.24	324.9	6.364	-1	12.0555
																																										601.11	543.14	57.98	421.94	179.17	2.525	-1	17.5275
																																										613.95	570.1	43.85	417.32	196.64	0	-1	15.3045
10
												Signal B									10
IntTotal	BackgPeriphery	SignalA	BackgOffset	SignalB	SeqDists	ChanDists	Xpos(um)	Ypos(um)	Zpos(um)																								Signal B
922.01	758.39	163.63	506.87	415.14	1.245	-1	13.9365	12.2265	10			415.14	290.061								IntTotal	BackgPeriphery	SignalA	BackgOffset	SignalB	SeqDists	ChanDists	Xpos(um)	Ypos(um)	Zpos(um)
908.26	913.29	-5.03	505.91	402.35	0.765	-1	15.1335	11.8845	10			402.35									531.63	479.3	52.33	374.05	157.58	0.855	-1	15.6465	15.4755	13.75			157.58	179.524								10
1092.78	890.33	202.44	505.42	587.36	3.153	-1	14.7915	11.2005	10			587.36									504.59	478.02	26.57	376.18	128.42	2.059	-1	16.1595	14.7915	13.75			128.42
681.49	588.23	93.26	509.98	171.51	1.761	-1	14.1075	14.2785	10			171.51									559.4	516.12	43.27	379.4	180	2.176	-1	14.7915	13.2525	13.75			180									IntTotal	BackgPeriphery	SignalA	BackgOffset	SignalB	SeqDists	ChanDists	Xpos(um)
752.73	761.36	-8.63	508.3	244.43	1.95	-1	14.9625	15.8175	10			244.43									561.04	524.7	36.33	376.85	184.18	1.744	-1	13.2525	14.7915	13.75			184.18									641.05	560.27	80.78	417.21	223.84	0.855	-1	14.7915
796.22	767.48	28.74	506.81	289.41	1.719	-1	13.0815	16.3305	10			289.41									561.45	516.84	44.61	380.24	181.21	2.066	-1	13.5945	16.5015	13.75			181.21									613.47	589.5	23.97	409.95	203.52	3.595	-1	14.1075
688.51	655.29	33.22	504.4	184.11	1.95	-1	11.3715	16.5015	10			184.11									668.47	607.02	61.45	379.73	288.74	1.209	-1	11.7135	15.6465	13.75			288.74									662.56	624.25	38.3	398.47	264.09	2.704	-1	13.9365
759.02	738.06	20.96	507	252.02	0	-1	11.8845	14.6205	10			252.02									596.93	514	82.92	379.85	217.07	1.529	-1	11.8845	16.8435	13.75			217.07									631.86	623.38	8.48	421.44	210.42	0	-1	15.4755
751.83	621.79	130.05	540.63	211.2	2.23	-1	11.5425	16.1595	2.5			211.2									562.3	573.2	-10.9	374.94	187.36	0	-1	10.5165	16.1595	13.75			187.36									597	465.1	131.9	411.2	185.8	5.356	-1	17.6985
738.02	685.8	52.22	553.94	184.08	1.302	-1	13.7655	16.3305	2.5			184.08									609.05	535.01	74.05	384.88	224.17	1.451	-1	9.1485	16.3305	10			224.17									734.14	619.77	114.37	403.6	330.54	3.424	-1	12.5685
787.15	730.1	57.04	540.78	246.36	0	-1	14.2785	15.1335	2.5			246.36									592.1	544.74	47.36	381.05	211.05	5.973	-1	10.1745	17.3565	10			211.05									774.79	721.69	53.09	409.96	364.83	1.209	-1	12.7395
843.75	644.47	199.28	501.43	342.31	5.715	-1	16.6725	13.4235	5			342.31									501.61	445.58	56.03	384.62	116.99	2.66	-1	15.9885	15.9885	10			116.99									737.35	717.68	19.66	427.65	309.7	4.791	-1	12.9105
842.29	768.52	73.78	499.24	343.06	6.893	-1	12.2265	17.0145	5			343.06									481.51	444.86	36.64	383.97	97.54	4.705	-1	14.1075	14.1075	10			97.54									569.15	526.55	42.59	412.23	156.92	0.725	-1	15.6465
851.48	716.58	134.9	505.44	346.04	5.282	-1	15.6465	11.0295	5			346.04									553.89	527.83	26.05	381.94	171.95	0	-1	15.6465	18.5535	10			171.95									630.29	592.11	38.18	415.25	215.03	4.136	-1	16.1595
749.5	752.95	-3.45	500.96	248.55	0	-1	13.0815	15.6465	5			248.55									554.13	490.6	63.53	379.62	174.51	3.144	-1	11.2005	14.2785	6.25			174.51									703.36	687.62	15.74	409.96	293.4	5.483	-1	12.0555
774	684.67	89.33	513.8	260.21	2.466	-1	16.5015	11.5425	6.25			260.21									498.66	437.78	60.88	384.88	113.78	2.542	-1	14.1075	13.0815	6.25			113.78									498.93	502.85	-3.92	415.32	83.6	0	-1	17.5275
718.47	670.3	48.17	515.59	202.89	0	-1	15.1335	13.5945	6.25			202.89									527.76	482.46	45.3	379.62	148.15	3.368	-1	15.9885	14.7915	6.25			148.15									769.66	637.56	132.1	440.88	328.78	3.36	-1	9.6615
																					587.71	539.32	48.4	383.67	204.05	0.705	-1	12.9105	16.1595	6.25			204.05									616.89	532.47	84.42	438.54	178.35	5.877	-1	12.9105
																					629.15	542.42	86.72	384.47	244.68	0	-1	12.7395	15.4755	6.25			244.68									655.69	652.68	3.01	446.31	209.38	0	-1	12.0555
																																										656.58	610.04	46.53	416.08	240.49	1.302	-1	12.0555
																																										656.62	571.06	85.56	434.89	221.73	0	-1	11.5425
12
												Signal B									12
IntTotal	BackgPeriphery	SignalA	BackgOffset	SignalB	SeqDists	ChanDists	Xpos(um)	Ypos(um)	Zpos(um)																								Signal B									12
644.27	577.76	66.51	469.83	174.44	1.71	-1	14.9625	11.0295	11.25			174.44	268.25								IntTotal	BackgPeriphery	SignalA	BackgOffset	SignalB	SeqDists	ChanDists	Xpos(um)	Ypos(um)	Zpos(um)
599.23	554.31	44.92	474.8	124.43	1.95	-1	15.9885	12.3975	11.25			124.43									568.08	498.56	69.52	390.93	177.15	2.784	-1	15.4755	15.1335	6.25			177.15	175.149								IntTotal	BackgPeriphery	SignalA	BackgOffset	SignalB	SeqDists	ChanDists	Xpos(um)
594.73	573.67	21.06	478.35	116.39	1.336	-1	14.7915	13.9365	11.25			116.39									493.38	468.8	24.57	390.64	102.74	1.912	-1	13.5945	17.1855	6.25			102.74									569.14	592.95	-23.81	418.76	150.38	1.95	-1	14.1075
656.88	657.16	-0.28	473.9	182.98	1.081	-1	13.7655	13.0815	11.25			182.98									460.53	439.4	21.13	392.09	68.44	0	-1	11.8845	18.0405	6.25			68.44									720.91	671.79	49.12	434.67	286.24	0.997	-1	15.9885
726.4	686.03	40.37	476.84	249.57	0.967	-1	13.4235	14.1075	11.25			249.57									562.17	513.5	48.67	379.58	182.59	2.846	-1	12.0555	12.5685	7.5			182.59									680.79	619.28	61.51	414.05	266.74	1.577	-1	15.1335
650.25	632.7	17.56	470.79	179.47	0	-1	12.7395	14.7915	11.25			179.47									621.15	623.64	-2.49	382.23	238.92	0.705	-1	10.5165	14.9625	7.5			238.92									616.19	580.5	35.69	426.77	189.42	1.684	-1	16.6725
837.01	613	224.01	503.56	333.44	1.613	-1	11.8845	16.6725	8.75			333.44									626.55	492.65	133.91	377.92	248.64	0	-1	9.8325	14.7915	7.5			248.64									573.3	535.39	37.91	419.01	154.29	0.617	-1	15.9885
923.23	863.1	60.13	501.33	421.9	1.744	-1	12.7395	15.3045	8.75			421.9									589.51	546.9	42.61	389.69	199.82	1.302	-1	11.3715	15.8175	8.75			199.82									621.07	546.83	74.25	436.64	184.44	0	-1	15.4755
757.2	733.28	23.92	493.84	263.36	7.742	-1	12.3975	17.0145	8.75			263.36									539.95	546.15	-6.2	373.78	166.17	1.095	-1	10.1745	16.3305	8.75			166.17									817.85	767.13	50.72	412.58	405.27	2.942	-1	15.6465
691	595.08	95.91	507.91	183.08	4.518	-1	18.0405	11.7135	8.75			183.08									625.71	579.52	46.19	384.51	241.2	7.182	-1	9.4905	15.4755	8.75			241.2									673.11	584.92	88.19	417.43	255.68	4.84	-1	13.2525
869.07	751.79	117.28	499.14	369.94	1.209	-1	14.1075	13.9365	8.75			369.94									503.1	434.15	68.95	383.66	119.44	0	-1	16.6725	15.4755	8.75			119.44									613.89	557.09	56.8	418.29	195.6	0.765	-1	15.8175
730.05	735.76	-5.72	503.51	226.54	0	-1	14.2785	15.1335	8.75			226.54									523.79	480.52	43.26	379.8	143.98	2.912	-1	14.1075	16.6725	13.75			143.98									661.1	648.81	12.29	397.56	263.54	7.214	-1	16.5015
892.49	698.37	194.12	486.04	406.46	1.095	-1	17.1855	10.6875	6.25			406.46									537.42	472.94	64.47	376.76	160.65	1.785	-1	16.3305	14.7915	13.75			160.65									525.58	476.93	48.65	422.78	102.8	0	-1	12.7395
922.64	803.07	119.56	500.11	422.53	2.61	-1	16.5015	9.8325	6.25			422.53									554.14	542.76	11.38	372.9	181.24	1.095	-1	14.6205	14.2785	13.75			181.24									629.45	633.19	-3.74	428.97	200.47	5.973	-1	12.5685
745.25	694.23	51.02	501.36	243.89	4.353	-1	15.1335	12.0555	6.25			243.89									554.48	538.22	16.26	375.2	179.28	2.326	-1	13.9365	15.1335	13.75			179.28									644.27	527.05	117.22	432.79	211.48	4.971	-1	18.3825
866.09	793.46	72.62	502.38	363.71	1.336	-1	12.0555	15.1335	6.25			363.71									594.44	570.85	23.59	377.45	216.98	0	-1	15.8175	13.7655	13.75			216.98									634	578.76	55.24	399.15	234.85	0	-1	13.4235
786.62	715.87	70.75	488.5	298.12	0	-1	12.9105	16.1595	6.25			298.12																														643.52	543.82	99.7	443.11	200.42	2.301	-1	14.7915
																																										603.43	569.78	33.65	435.13	168.3	3.607	-1	13.0815
																																										606.96	594.39	12.57	460.18	146.79	0	-1	16.6725
14
												Signal B									14
IntTotal	BackgPeriphery	SignalA	BackgOffset	SignalB	SeqDists	ChanDists	Xpos(um)	Ypos(um)	Zpos(um)																								Signal B
741.58	612.5	129.08	478.47	263.1	1.209	-1	15.4755	12.0555	11.25			263.1	253.282								IntTotal	BackgPeriphery	SignalA	BackgOffset	SignalB	SeqDists	ChanDists	Xpos(um)	Ypos(um)	Zpos(um)
614.28	604.69	9.59	466.52	147.76	1.622	-1	14.6205	12.9105	11.25			147.76									553.25	509.88	43.36	365.47	187.77	0.617	-1	14.2785	15.4755	13.75			187.77	158.359
634.72	627.93	6.79	466.52	168.2	3.285	-1	16.1595	12.3975	11.25			168.2									556.68	485.04	71.64	360.08	196.6	4.289	-1	13.7655	15.1335	13.75			196.6
647.9	544.52	103.38	473.05	174.85	0	-1	14.1075	14.9625	11.25			174.85									537.77	462.39	75.39	367.2	170.57	1.889	-1	9.4905	14.7915	13.75			170.57									14
656.67	599.79	56.88	485.72	170.95	3.083	-1	12.3975	16.5015	10			170.95									586.17	512.07	74.1	359.61	226.56	0.872	-1	9.6615	16.6725	13.75			226.56
735.27	757.26	-21.99	485.72	249.55	2.176	-1	13.4235	13.5945	10			249.55									479.33	444.45	34.88	362.18	117.15	3.289	-1	9.4905	17.5275	13.75			117.15									IntTotal	BackgPeriphery	SignalA	BackgOffset	SignalB	SeqDists	ChanDists	Xpos(um)
657.42	637.14	20.28	484.03	173.38	0	-1	14.9625	15.1335	10			173.38									502.7	475.16	27.54	369.58	133.11	1.622	-1	12.7395	17.0145	13.75			133.11									549.78	451.58	98.2	426.38	123.4	1.85	-1	17.8695
855.56	745.41	110.15	483.49	372.07	2.43	-1	13.0815	14.6205	8.75			372.07									541.32	520.11	21.21	364.74	176.58	0	-1	11.2005	16.5015	13.75			176.58									552.54	521.64	30.9	423.11	129.43	1.622	-1	16.8435
875.46	802.44	73.02	486.14	389.32	2.866	-1	14.9625	13.0815	8.75			389.32									581.94	558.01	23.93	377.57	204.37	2.49	-1	10.1745	15.9885	11.25			204.37									544.61	536.41	8.2	423.09	121.52	1.912	-1	15.3045
842.54	767.2	75.34	487.62	354.92	1.912	-1	12.2265	13.9365	8.75			354.92									469.03	431.52	37.51	373.17	95.86	1.548	-1	9.4905	18.3825	11.25			95.86									535.11	480.38	54.73	421.56	113.55	0	-1	16.1595
802.32	736.42	65.9	481.77	320.55	2.249	-1	11.3715	15.6465	8.75			320.55									562.32	492.85	69.47	375.42	186.9	0.872	-1	9.6615	16.8435	11.25			186.9									654.51	614.99	39.52	452.29	202.22	2.163	-1	17.1855
790.05	805.62	-15.57	486.45	303.6	4.36	-1	13.5945	15.3045	8.75			303.6									541.96	578.8	-36.83	376.9	165.06	2.223	-1	10.5165	16.6725	11.25			165.06									585.37	513.02	72.35	463.2	122.17	5.464	-1	19.2375
856.96	756.53	100.43	485.2	371.76	1.233	-1	16.5015	12.0555	8.75			371.76									542.66	526.9	15.77	375.42	167.24	0	-1	8.2935	16.6725	11.25			167.24									534.82	528.58	6.24	452.29	82.53	3.285	-1	14.1075
696.56	654.5	42.06	486.55	210.02	5.684	-1	17.5275	12.7395	8.75			210.02									536.09	498.53	37.56	374.85	161.24	1.147	-1	14.1075	15.1335	11.25			161.24									562.15	517	45.15	469.48	92.67	5.456	-1	16.6725
682.11	627.2	54.91	485.04	197.07	0	-1	13.4235	16.6725	8.75			197.07									490.19	471.09	19.09	372.82	117.36	1.04	-1	15.1335	15.6465	11.25			117.36									565.15	571.81	-6.66	462.94	102.2	4.861	-1	13.7655
734.72	640.16	94.56	508.25	226.47	7.135	-1	11.8845	16.8435	6.25			226.47									505.99	477.19	28.8	375.83	130.16	0	-1	14.9625	14.6205	11.25			130.16									559.83	549.93	9.9	455.42	104.42	0	-1	17.5275
801.03	707.2	93.83	527.96	273.07	2.805	-1	17.0145	11.8845	6.25			273.07									535.2	472.59	62.62	399.58	135.63	1.147	-1	13.4235	16.1595	5			135.63									561.69	535.35	26.33	441.78	119.91	1.209	-1	19.2375
755.97	749	6.97	558.68	197.29	1.095	-1	14.7915	13.5945	6.25			197.29									523.75	488.79	34.95	403.8	119.95	0	-1	13.9365	17.1855	5			119.95									753.35	646.2	107.15	451.49	301.86	1.197	-1	19.4085
780.04	761.98	18.06	531.62	248.42	0	-1	14.1075	12.7395	6.25			248.42																														841.21	800.62	40.6	448.55	392.67	0	-1	18.2115
																																										583.48	556.87	26.61	443.3	140.18	1.994	-1	14.7915
																																										680.04	608.62	71.42	444.76	235.28	3.244	-1	15.8175
16																																										651.61	561.7	89.91	444.76	206.85	4.329	-1	12.7395
												Signal B									16																					598	567.38	30.61	443.56	154.44	6.925	-1	17.0145
IntTotal	BackgPeriphery	SignalA	BackgOffset	SignalB	SeqDists	ChanDists	Xpos(um)	Ypos(um)	Zpos(um)																								Signal B									657.5	586.72	70.78	442.15	215.35	0	-1	13.2525
819.96	712.57	107.39	523.32	296.64	2.448	-1	14.4495	14.4495	2.5			296.64	292.782								IntTotal	BackgPeriphery	SignalA	BackgOffset	SignalB	SeqDists	ChanDists	Xpos(um)	Ypos(um)	Zpos(um)
668.95	669.31	-0.36	508.3	160.65	4.003	-1	14.9625	12.0555	2.5			160.65									482.11	465.23	16.88	369.84	112.28	2.281	-1	15.8175	13.0815	13.75			112.28	126.236
743.71	672.46	71.25	513.02	230.69	1.818	-1	13.5945	15.8175	2.5			230.69									446.28	419.42	26.86	375.01	71.27	4.515	-1	16.3305	15.3045	13.75			71.27
650.14	598.75	51.39	518.15	131.99	1.451	-1	12.3975	17.1855	2.5			131.99									596.89	543.85	53.05	380.37	216.52	0.765	-1	12.2265	13.4235	13.75			216.52
695.27	652.39	42.88	521.12	174.15	0	-1	11.3715	16.1595	2.5			174.15									597.68	539.67	58.01	372.65	225.03	1.197	-1	11.5425	13.0815	13.75			225.03									16
714.22	599.97	114.25	495.87	218.35	1.302	-1	17.5275	13.0815	8.75			218.35									541.04	518	23.04	373.77	167.27	2.49	-1	11.5425	14.2785	13.75			167.27
847.55	798.96	48.6	495.64	351.91	0.921	-1	16.3305	12.5685	8.75			351.91									532.42	500.32	32.1	373.77	158.65	2.82	-1	13.9365	13.5945	13.75			158.65									IntTotal	BackgPeriphery	SignalA	BackgOffset	SignalB	SeqDists	ChanDists	Xpos(um)
849.75	765.09	84.66	495.64	354.11	1.147	-1	15.9885	13.4235	8.75			354.11									490.11	464.68	25.44	366.76	123.35	0	-1	16.6725	14.2785	13.75			123.35									581.47	555.81	25.67	437.22	144.25	1.842	-1	14.1075
874.77	833.42	41.35	495.64	379.13	1.147	-1	14.9625	13.9365	8.75			379.13									481.92	444.95	36.97	397.85	84.07	2.542	-1	11.8845	14.9625	12.5			84.07									637.7	647.01	-9.3	439.12	198.58	1.577	-1	15.8175
760.41	741.07	19.35	485.5	274.91	2.805	-1	15.9885	14.4495	8.75			274.91									500.76	486.74	14.02	393.8	106.96	1.71	-1	11.0295	12.5685	12.5			106.96									557.48	497.8	59.69	434.67	122.82	0	-1	16.8435
939.31	811.71	127.6	482.13	457.18	0.997	-1	13.7655	16.1595	8.75			457.18									464.37	448.31	16.07	385.45	78.92	0	-1	12.3975	11.5425	12.5			78.92									617.26	546.92	70.34	425.47	191.79	2.49	-1	15.1335
919.65	884.9	34.75	490.38	429.28	1.539	-1	13.2525	15.3045	8.75			429.28									508.93	488.52	20.41	382.1	126.83	4.025	-1	12.7395	15.4755	8.75			126.83									540.13	531.05	9.08	423.97	116.15	5.664	-1	17.5275
869.67	830.44	39.23	462.19	407.47	1.719	-1	13.2525	16.8435	8.75			407.47									475.51	468.04	7.47	380.57	94.95	5.268	-1	16.6725	14.6205	8.75			94.95									566.05	543.66	22.4	423	143.05	0.855	-1	12.5685
746.18	662.5	83.68	470.68	275.5	1.081	-1	11.5425	16.6725	8.75			275.5									532.05	541.65	-9.61	378.35	153.7	0	-1	11.5425	15.8175	8.75			153.7									535.06	518.95	16.11	431.97	103.09	2.82	-1	13.4235
831.24	860.3	-29.06	485.5	345.74	0	-1	12.5685	17.0145	8.75			345.74									541.46	475.4	66.06	399.44	142.02	2.448	-1	12.7395	12.3975	5			142.02									566.04	520.25	45.79	430.72	135.32	0	-1	12.7395
843.18	758.09	85.09	490.44	352.74	4.588	-1	16.1595	13.9365	10			352.74									499.65	470.07	29.58	398.52	101.13	1.302	-1	15.1335	12.9105	5			101.13									835.26	672.81	162.45	447.19	388.07	1.04	-1	17.1855
747.85	711.4	36.46	493.99	253.86	2.448	-1	12.0555	15.9885	10			253.86									496.29	454.5	41.79	403.09	93.2	1.197	-1	15.6465	14.1075	5			93.2									720.44	746.68	-26.24	445.62	274.82	5.432	-1	18.2115
665.11	649.71	15.4	489.33	175.78	0	-1	14.4495	15.4755	10			175.78									488.39	469.15	19.24	398.52	89.87	0	-1	14.4495	14.1075	5			89.87									678.87	567.67	111.2	446.38	232.49	2.382	-1	15.6465
																																										577.02	528.13	48.89	461.03	115.99	0	-1	16.5015
																																										622.07	557.41	64.66	481.61	140.46	2.223	-1	13.9365
																																										624.08	595.19	28.89	476.78	147.3	3.267	-1	13.9365
																																										587.12	566.29	20.83	485.59	101.53	0	-1	11.5425
																																										573.67	553.76	19.91	445.45	128.22	1.245	-1	12.3975
																																										556.58	570.74	-14.16	446.47	110.11	5.515	-1	13.5945
18																																										546.6	535.12	11.48	447.81	98.79	1.233	-1	16.3305
												Signal B																														523.07	468.44	54.63	446.47	76.6	1.233	-1	17.0145
IntTotal	BackgPeriphery	SignalA	BackgOffset	SignalB	SeqDists	ChanDists	Xpos(um)	Ypos(um)	Zpos(um)																																	593.94	546.16	47.78	445.45	148.48	4.316	-1	15.9885
v	730.91	37.79	481.15	287.55	0.725	-1	16.5015	13.2525	10			287.55	234.289																													557.24	526.75	30.49	450.33	106.91	0	-1	13.5945
798.72	748.84	49.88	476.73	321.98	1.548	-1	15.9885	12.7395	10			321.98
687.43	693.52	-6.09	485.15	202.29	0.725	-1	15.8175	14.2785	10			202.29																														18
728.67	626.65	102.03	482.14	246.54	4.007	-1	15.3045	13.7655	10			246.54
693.4	622.58	70.82	488.73	204.66	0.997	-1	12.7395	16.8435	10			204.66																														IntTotal	BackgPeriphery	SignalA	BackgOffset	SignalB	SeqDists	ChanDists	Xpos(um)
709.93	647.12	62.81	475.52	234.41	1.761	-1	12.2265	15.9885	10			234.41																														523.84	435.09	88.75	423.91	99.93	1.71	-1	17.8695
620.67	586.33	34.35	492.03	128.65	2.394	-1	13.7655	16.8435	10			128.65																														551.84	563.99	-12.15	423.91	127.93	1.71	-1	16.8435
674.42	657.61	16.8	474.94	199.47	0	-1	13.7655	14.4495	10			199.47																														520.06	529.35	-9.29	419.36	100.7	0	-1	15.1335
754.75	644.22	110.53	470.42	284.33	0.855	-1	16.8435	12.2265	8.75			284.33																														511.39	472.92	38.47	404.65	106.74	6.893	-1	17.3565
687.68	661.63	26.05	478.43	209.25	1.85	-1	17.5275	12.7395	8.75			209.25																														583.88	518.22	65.65	393.87	190	4.036	-1	13.9365
754.87	689.55	65.33	469.5	285.38	4.289	-1	15.9885	11.7135	8.75			285.38																														580.23	511.13	69.1	400.24	179.99	2.4	-1	16.3305
750.67	688.32	62.35	482.24	268.44	2.301	-1	14.2785	15.6465	8.75			268.44																														585.56	544.41	41.16	403.35	182.21	5.246	-1	16.1595
688.63	657.79	30.84	470.42	218.21	0	-1	12.7395	17.3565	8.75			218.21																														592.76	603.84	-11.07	409.26	183.5	1.197	-1	14.4495
727.37	607.76	119.61	481.22	246.15	4.891	-1	11.7135	17.1855	7.5			246.15																														545.69	501.25	44.44	406.44	139.25	3.462	-1	14.4495
702.72	665	37.72	481.22	221.49	0	-1	14.6205	13.2525	7.5			221.49																														567.02	556.17	10.84	400.24	166.78	6.072	-1	16.3305
717.47	682.1	35.37	492.46	225.01	3.937	-1	11.8845	16.3305	3.75			225.01																														532.09	522.9	9.2	403.34	128.75	0	-1	13.0815
707.43	635.63	71.8	492.46	214.97	1.209	-1	14.1075	13.0815	3.75			214.97																														730.27	644.61	85.66	456.73	273.55	1.577	-1	16.6725
709.98	657.71	52.27	491.56	218.42	0	-1	13.2525	12.2265	3.75			218.42																														623.9	560.55	63.35	460.78	163.13	0.855	-1	18.2115
																																										639.59	581.45	58.14	441.5	198.09	4.439	-1	18.2115
																																										622.11	598.18	23.93	454.49	167.62	1.081	-1	13.9365
																																										655.16	584.63	70.53	459.63	195.53	4.036	-1	14.2785
																																										662.84	545.88	116.97	470.75	192.09	2.82	-1	11.8845
																																										531.66	512.4	19.26	445	86.66	6.065	-1	14.6205
																																										605.6	567.02	38.59	455.85	149.75	0	-1	12.3975
[truncated: 105 more columns]

## Sheet: Fig.1c T422A
Cell1																					Cell2																					Cell3
0																					0
												Signal B	Average		Time point		Normalized to time point 2																Signal B			Time point		Normalized to time point 2				0
IntTotal	BackgPeriphery	SignalA	BackgOffset	SignalB	SeqDists	ChanDists	Xpos(um)	Ypos(um)	Zpos(um)						0	80.8533	0.667894				IntTotal	BackgPeriphery	SignalA	BackgOffset	SignalB	SeqDists	ChanDists	Xpos(um)	Ypos(um)	Zpos(um)						0	28.476	0.731392
698.02	619.45	78.57	399.08	298.94	12.935	-1	11.8845	11.7135	12.5			298.94	80.8533		2	121.057	1				424.32	413.82	10.5	378.68	45.64	6.345	-1	17.6985	9.1485	13.75			45.64	28.476		2	38.934	1				IntTotal	BackgPeriphery	SignalA	BackgOffset	SignalB	SeqDists	ChanDists	Xpos(um)
441.44	420.1	21.34	402.33	39.11	11.199	-1	17.1855	23.5125	12.5			39.11			4	106.399	0.878919				391.05	397.07	-6.01	379.51	11.55	11.43	-1	11.5425	10.6875	13.75			11.55			4	32.5665	0.836453				346.44	337.25	9.19	316.95	29.49	1.026	-1	17.8695
480.62	433.93	46.69	399.08	81.54	10.229	-1	18.5535	12.3975	12.5			81.54			6	82.524	0.681695				433.65	395.46	38.19	377.47	56.18	3.521	-1	18.7245	19.5795	13.75			56.18			6	30.0037	0.770629				368.91	352.86	16.05	318.01	50.9	5.567	-1	18.8955
459.91	401.1	58.8	394.19	65.71	9.485	-1	12.2265	20.4345	12.5			65.71			8	79.9511	0.660441				383.77	366.52	17.25	377.95	5.83	4.136	-1	17.0145	16.5015	13.75			5.83			8	24.9147	0.639922				378.73	361.23	17.5	320.57	58.16	1.451	-1	15.1335
522.71	451.8	70.91	392.57	130.14	2.466	-1	16.6725	12.0555	12.5			130.14			10	79.5861	0.657426				394.47	366.83	27.63	377.95	16.52	9.747	-1	16.5015	12.3975	13.75			16.52			10	21.2614	0.546087				382.42	377.48	4.94	317.88	64.55	1.719	-1	14.1075
475.36	461.62	13.75	401.76	73.6	5.144	-1	15.3045	14.1075	12.5			73.6			12	74.2733	0.613539				427.62	415.37	12.25	377.98	49.64	3.303	-1	16.5015	22.1445	13.75			49.64			12	8.09889	0.208016				362.04	343.31	18.74	315.95	46.1	6.511	-1	14.2785
478.98	458.79	20.19	399.09	79.89	4.515	-1	13.4235	9.3195	12.5			79.89			14	44.0306	0.363717				399.22	385.62	13.59	371.04	28.18	13.238	-1	13.4235	20.9475	13.75			28.18			14	6.03	0.154877				331.05	328.17	2.88	324.04	7.02	1.881	-1	15.8175
478.7	444.16	34.54	401.94	76.76	5.664	-1	9.8325	12.0555	12.5			76.76			16	43.8668	0.362365				423.76	401.97	21.8	376.6	47.17	9.748	-1	14.7915	7.7805	13.75			47.17			16	3.47412	0.0892309				344.91	335.62	9.29	324.35	20.56	7.995	-1	17.6985
463.65	433.24	30.41	398.3	65.35	0	-1	14.7915	9.3195	12.5			65.35			18	25.3413	0.209334				384	380.5	3.5	377.36	6.64	0	-1	11.2005	16.8435	13.75			6.64			18	7.35944	0.189024				389.28	356.82	32.46	319.15	70.13	1.379	-1	11.7135
484.71	445.81	38.9	394.78	89.93	5.453	-1	11.7135	19.9215	10			89.93									417.04	388.72	28.32	374.71	42.33	8.421	-1	19.5795	17.6985	12.5			42.33									365.13	358.17	6.96	319.47	45.66	5.304	-1	12.9105
486.58	471.16	15.42	398.92	87.66	5.814	-1	15.3045	15.8175	10			87.66									390.94	365.65	25.29	377.09	13.85	12.819	-1	11.8845	21.1185	12.5			13.85									333.71	343.47	-9.76	320.46	13.25	0	-1	14.7915
472.33	475.61	-3.28	396.45	75.87	7.03	-1	15.3045	10.0035	10			75.87									403.95	385.46	18.5	377.48	26.47	11.462	-1	20.7765	11.8845	12.5			26.47									362.91	334.05	28.86	319.56	43.36	5.625	-1	15.4755
438.63	419.25	19.37	397.07	41.55	9.771	-1	8.6355	7.7805	10			41.55									404.36	391.2	13.16	377.4	26.96	0.921	-1	9.3195	12.2265	12.5			26.96									416.22	423.55	-7.32	316.91	99.31	5.904	-1	10.1745
465.7	442.27	23.43	395.58	70.12	1.471	-1	9.3195	17.5275	10			70.12									395.7	388.52	7.19	378.8	16.9	12.242	-1	10.1745	12.5685	12.5			16.9									328.75	314.91	13.84	317.7	11.05	3.394	-1	15.9885
439.47	409.25	30.22	404.49	34.98	4.446	-1	8.1225	18.3825	10			34.98									418.13	401.6	16.53	378.16	39.96	3.059	-1	15.9885	23.3415	12.5			39.96									366.66	358.18	8.48	313.98	52.68	4.111	-1	18.5535
464.39	421.98	42.41	393	71.39	9.914	-1	9.8325	14.2785	10			71.39									405.66	396.87	8.79	377.48	28.18	0	-1	14.6205	20.6055	12.5			28.18									341.51	320.35	21.15	317.67	23.84	0.765	-1	19.7505
470.13	451.09	19.04	403.25	66.88	0	-1	19.4085	11.7135	10			66.88									406.24	408.75	-2.52	378.11	28.13	1.41	-1	10.6875	13.0815	11.25			28.13									333.39	334.67	-1.28	315.97	17.42	2.23	-1	20.4345
450.98	434.22	16.76	377.93	73.05	6.547	-1	20.6055	16.6725	7.5			73.05									405.65	397.82	7.83	374.36	31.29	3.843	-1	11.0295	11.7135	11.25			31.29									344.78	324.91	19.88	320.6	24.19	5.824	-1	19.2375
435.1	401.44	33.66	371.16	63.93	6.306	-1	15.6465	20.9475	7.5			63.93									399.93	393.63	6.3	378.96	20.97	1.245	-1	9.6615	15.3045	11.25			20.97									355.22	348.69	6.53	315.97	39.25	0	-1	13.4235
458.7	427.94	30.77	375.19	83.51	7.626	-1	19.7505	16.1595	7.5			83.51									403.59	385.97	17.63	376.46	27.13	6.329	-1	8.4645	15.6465	11.25			27.13
409.33	427.09	-17.77	381.32	28.01	0	-1	14.6205	21.8025	7.5			28.01									418.02	381.89	36.13	375.03	42.98	0	-1	8.2935	9.3195	11.25
2																					2																					2
												Signal B																					Signal B
IntTotal	BackgPeriphery	SignalA	BackgOffset	SignalB	SeqDists	ChanDists	Xpos(um)	Ypos(um)	Zpos(um)												IntTotal	BackgPeriphery	SignalA	BackgOffset	SignalB	SeqDists	ChanDists	Xpos(um)	Ypos(um)	Zpos(um)												IntTotal	BackgPeriphery	SignalA	BackgOffset	SignalB	SeqDists	ChanDists	Xpos(um)
576.82	506.43	70.39	379.07	197.75	2.588	-1	15.3045	12.0555	12.5			197.75	121.057								421.85	396.87	24.98	368.51	53.34	0.855	-1	15.4755	21.6315	13.75			53.34	38.934								352.36	324.24	28.12	322.35	30.02	2.912	-1	15.1335
456.36	450.97	5.39	381.64	74.72	5.483	-1	15.6465	9.4905	12.5			74.72									414.4	385.85	28.56	367.69	46.71	1.147	-1	14.9625	22.3155	13.75			46.71									429.63	426.87	2.76	318.49	111.14	1.461	-1	18.0405
528.82	487.27	41.54	381.64	147.17	1.719	-1	10.1745	9.1485	12.5			147.17									425.33	428.62	-3.29	365.56	59.77	1.451	-1	14.4495	21.2895	13.75			59.77									366.03	364.89	1.15	317.16	48.87	1.85	-1	16.6725
604.89	520.88	84.01	382.14	222.76	6.739	-1	10.3455	10.8585	12.5			222.76									402.96	397.32	5.64	363.12	39.84	9.727	-1	15.4755	20.2635	13.75			39.84									344.41	336.56	7.85	316.91	27.51	2.846	-1	15.1335
520.3	460.04	60.26	384.91	135.4	7.68	-1	15.8175	14.7915	12.5			135.4									419.3	412.81	6.49	364.21	55.09	1.081	-1	17.1855	10.6875	13.75			55.09									332.94	326.28	6.66	316.91	16.04	0.855	-1	12.7395
518.78	431.22	87.55	377.14	141.64	1.744	-1	8.2935	16.3305	12.5			141.64									396.87	367.42	29.45	364.85	32.02	2.002	-1	17.5275	11.7135	13.75			32.02									330.75	327.36	3.39	317.73	13.02	5.367	-1	12.0555
432.71	407.05	25.66	381.61	51.1	7.383	-1	8.6355	14.6205	12.5			51.1									391.42	373.17	18.25	367.32	24.09	1.233	-1	18.2115	13.5945	13.75			24.09									350.58	338.6	11.99	317.31	33.28	3.948	-1	14.7915
485.07	462.65	22.42	378.62	106.45	7.259	-1	15.8175	16.3305	12.5			106.45									408.85	387.96	20.9	368.37	40.48	0	-1	18.8955	14.6205	13.75			40.48									393.09	358.78	34.32	315.71	77.39	1.209	-1	10.8585
445.18	412.56	32.61	376.12	69.05	4.527	-1	10.5165	21.2895	12.5			69.05									413.24	400.38	12.86	363.56	49.68	2.326	-1	10.8585	10.3455	12.5			49.68									384.03	374.72	9.31	316.83	67.2	1.245	-1	9.6615
452.47	422.09	30.38	376.75	75.72	4.62	-1	9.6615	16.8435	12.5			75.72									399.21	385.05	14.15	367.31	31.9	1.209	-1	10.1745	12.5685	12.5			31.9									384.06	372.21	11.85	320.95	63.11	0	-1	9.3195
455.97	456.02	-0.04	383.56	72.41	0	-1	14.2785	17.0145	12.5			72.41									392.25	382.68	9.57	366.2	26.05	7.526	-1	10.3455	11.3715	12.5			26.05									348.28	335.37	12.91	321.29	26.99	1.04	-1	11.2005
479.01	441.05	37.97	378.09	100.93	8.358	-1	7.2675	18.7245	11.25			100.93									400.03	384.03	16	362.23	37.8	1.209	-1	13.0815	18.3825	12.5			37.8									340.91	326.84	14.07	320.25	20.66	2.542	-1	12.2265
586.7	544.05	42.65	378.38	208.32	9.166	-1	14.4495	14.4495	11.25			208.32									396.69	393.93	2.76	363.15	33.54	2.059	-1	12.9105	17.1855	12.5			33.54									348.8	337.51	11.29	317.21	31.58	6.437	-1	9.8325
469.97	428.22	41.75	378.4	91.57	3.083	-1	7.0965	19.9215	11.25			91.57									378.49	358.09	20.4	358.93	19.55	3.607	-1	10.8585	17.0145	12.5			19.55									348.63	321.73	26.9	316.89	31.74	1.461	-1	15.9885
493.96	501.07	-7.11	372.12	121.85	10.037	-1	7.2675	16.8435	11.25			121.85									379.29	377.24	2.06	360.17	19.12	1.577	-1	12.7395	20.0925	12.5			19.12									335.06	321.78	13.29	324.72	10.34	2.448	-1	17.3565
504.24	450.35	53.89	375.4	128.84	0	-1	16.5015	12.9105	11.25			128.84									392.31	386.45	5.86	372.45	19.85	0	-1	13.0815	21.6315	12.5			19.85									348.56	349.45	-0.89	323.11	25.45	0	-1	15.1335
452.21	452.68	-0.47	392.17	60.04	4.98	-1	8.1225	21.1185	10			60.04									421.19	400.14	21.05	368.93	52.25	1.233	-1	18.0405	12.0555	11.25			52.25									369.52	355.8	13.72	329.67	39.85	1.04	-1	16.5015
518.27	467.87	50.41	383.71	134.56	8.109	-1	12.9105	19.7505	10			134.56									415.88	402.67	13.21	358.98	56.9	5.201	-1	18.7245	13.0815	11.25			56.9									368.48	351.87	16.61	330.32	38.16	8.461	-1	17.5275
537.03	517.07	19.95	381.73	155.3	7.479	-1	16.3305	12.3975	10			155.3									390.99	378.26	12.74	366.84	24.15	5.877	-1	14.9625	16.6725	11.25			24.15									350.85	343.38	7.47	330.32	20.53	4.671	-1	9.3195
499.27	480.14	19.12	379.81	119.46	2.741	-1	8.9775	13.7655	10			119.46									413.25	406.45	6.79	356.7	56.55	0	-1	14.1075	22.4865	11.25			56.55									358.6	358.8	-0.2	332.38	26.22	0	-1	11.2005
513.58	459.62	53.96	386.42	127.16	0	-1	8.8065	16.5015	10			127.16
4																					4
												Signal B																					Signal B									4
IntTotal	BackgPeriphery	SignalA	BackgOffset	SignalB	SeqDists	ChanDists	Xpos(um)	Ypos(um)	Zpos(um)												IntTotal	BackgPeriphery	SignalA	BackgOffset	SignalB	SeqDists	ChanDists	Xpos(um)	Ypos(um)	Zpos(um)
529.17	472.3	56.87	382.27	146.91	2.326	-1	14.4495	14.6205	11.25			146.91	106.399								417.98	390.83	27.15	371.43	46.55	5.973	-1	17.5275	12.7395	7.5			46.55	32.5665								IntTotal	BackgPeriphery	SignalA	BackgOffset	SignalB	SeqDists	ChanDists	Xpos(um)
463.66	456.47	7.2	378.97	84.69	1.85	-1	13.0815	16.5015	11.25			84.69									427.89	406.04	21.85	370.19	57.7	3.843	-1	12.0555	10.3455	7.5			57.7									354.24	345.64	8.6	321.05	33.19	1.71	-1	13.7655
437.43	406.83	30.6	378.19	59.24	3.36	-1	11.5425	15.4755	11.25			59.24									404.82	395.05	9.76	375.43	29.38	8.039	-1	13.4235	13.9365	7.5			29.38									334.62	329.8	4.82	323.33	11.28	6.403	-1	13.7655
497.4	461.4	35.99	373.67	123.73	7.03	-1	8.2935	14.6205	11.25			123.73									402.48	400.89	1.59	375.7	26.78	4.515	-1	17.3565	20.9475	7.5			26.78									340.59	335.78	4.81	325.84	14.75	2.326	-1	8.4645
503.06	445.04	58.02	371.49	131.56	5.475	-1	6.0705	21.2895	11.25			131.56									410.51	399.17	11.34	379.53	30.98	7.255	-1	13.7655	18.2115	7.5			30.98									336.22	327.77	8.45	316.53	19.69	0.765	-1	7.0965
518.08	475.54	42.54	375.24	142.84	1.081	-1	10.3455	24.7095	11.25			142.84									400.95	405.35	-4.4	376.54	24.42	0	-1	14.7915	11.0295	7.5			24.42									339.53	333.5	6.03	322.06	17.46	5.884	-1	6.7545
512.27	477	35.27	372.95	139.33	7.756	-1	10.0035	23.6835	11.25			139.33									418.69	387.71	30.98	363.7	54.99	3.607	-1	18.8955	12.0555	10			54.99									375.2	349.86	25.34	318.84	56.36	1.026	-1	10.1745
489.77	450.3	39.47	373.67	116.11	6.224	-1	8.1225	16.1595	11.25			116.11									403.55	401.19	2.36	370.45	33.1	7.355	-1	19.2375	15.6465	10			33.1									378.6	365.93	12.67	324.6	53.99	5.367	-1	9.1485
483.07	432.88	50.19	375.39	107.68	3.373	-1	13.9365	18.3825	11.25			107.68									396.22	386.55	9.67	370.47	25.75	6.747	-1	12.2265	17.8695	10			25.75									342.91	340.82	2.1	320.96	21.96	5.13	-1	14.1075
487.11	471.69	15.42	375.39	111.72	5.101	-1	12.2265	21.2895	11.25			111.72									405.33	388.47	16.86	363.69	41.63	6.66	-1	11.2005	11.2005	10			41.63									336.21	334.15	2.06	321.51	14.71	4.136	-1	10.0035
437.98	434	3.99	380.87	57.11	4.815	-1	8.2935	18.0405	11.25			57.11									401.32	393.3	8.02	365.24	36.09	7.873	-1	16.1595	15.6465	10			36.09									329.28	328.99	0.29	323.75	5.53	2.704	-1	12.0555
497.86	472.69	25.17	375.39	122.47	1.889	-1	8.8065	13.2525	11.25			122.47									385.84	372.41	13.43	366.69	19.15	4.316	-1	15.8175	23.5125	10			19.15									330.2	325.58	4.62	321.88	8.32	0	-1	11.2005
492.79	451.99	40.79	375.14	117.65	7.265	-1	10.6875	13.4235	11.25			117.65									391.64	381.99	9.65	366.07	25.57	4.985	-1	13.4235	19.9215	10			0									318.69	316.94	1.75	311.47	7.22	6.177	-1	10.8585
481.6	438.81	42.78	375.87	105.72	5.936	-1	7.4385	19.9215	11.25			105.72									410.86	401.12	9.75	373.55	37.31	0	-1	17.6985	22.4865	10			37.31									336.11	320.52	15.59	312.57	23.55	5.141	-1	15.4755
499.15	435.26	63.9	380.01	119.14	4.206	-1	11.8845	23.8545	11.25			119.14									415.64	401.99	13.64	362.44	53.2	1.197	-1	12.0555	15.3045	11.25			53.2									334.41	336.11	-1.7	310.64	23.76	1.41	-1	10.3455
461.75	447.62	14.13	376.59	85.15	0	-1	13.7655	20.0925	11.25			85.15									402.13	388.67	13.46	359.6	42.53	2.61	-1	12.0555	14.1075	11.25			0									332.69	333.54	-0.86	310.45	22.24	2.912	-1	8.9775
432.46	406.3	26.16	381.76	50.7	8.321	-1	7.6095	22.1445	12.5			50.7									401.65	372.21	29.45	365.06	36.6	0	-1	14.2785	15.4755	11.25			36.6									332.46	335.76	-3.3	310.95	21.51	5.399	-1	11.2005
517.18	477.05	40.13	380.33	136.84	5.356	-1	8.9775	13.9365	12.5			136.84																														320.68	310.07	10.61	313.89	6.79	7.265	-1	10.1745
437.2	428.21	8.99	374.2	63	0	-1	14.1075	12.3975	12.5			63																														320.18	317.51	2.68	309.61	10.58	0	-1	13.4235
6																					6
												Signal B																					Signal B
IntTotal	BackgPeriphery	SignalA	BackgOffset	SignalB	SeqDists	ChanDists	Xpos(um)	Ypos(um)	Zpos(um)												IntTotal	BackgPeriphery	SignalA	BackgOffset	SignalB	SeqDists	ChanDists	Xpos(um)	Ypos(um)	Zpos(um)
499.62	475.04	24.58	390.38	109.25	5.601	-1	19.5795	11.3715	7.5			109.25	82.524								425.9	410.58	15.32	374.26	51.64	1.147	-1	20.6055	12.2265	11.25			51.64	30.0037
489.9	467.97	21.92	388.44	101.46	8.719	-1	14.1075	10.1745	7.5			101.46									420.47	423.42	-2.95	372.47	48	6.389	-1	20.0925	11.2005	11.25			48									6
453.68	444.95	8.73	386.74	66.94	3.824	-1	17.8695	18.0405	7.5			66.94									412.85	380.57	32.29	368.83	44.03	1.548	-1	13.9365	12.9105	11.25			44.03
484.21	465.94	18.26	385.2	99.01	8.226	-1	19.5795	14.6205	7.5			99.01									429.35	416	13.35	374.3	55.05	1.209	-1	14.1075	14.4495	11.25			55.05									IntTotal	BackgPeriphery	SignalA	BackgOffset	SignalB	SeqDists	ChanDists	Xpos(um)
522.71	509.73	12.98	381.87	140.84	4.667	-1	13.5945	8.9775	7.5			140.84									402.14	387.64	14.5	372.5	29.64	2.66	-1	14.2785	15.6465	11.25			29.64									360.77	337.77	23	322.65	38.12	1.912	-1	14.7915
448.69	445.34	3.35	383.66	65.04	1.622	-1	15.8175	13.0815	7.5			65.04									400.48	390.5	9.98	373.93	26.56	1.41	-1	16.1595	13.7655	11.25			26.56									341.16	328.33	12.84	315.34	25.82	1.336	-1	14.4495
433.66	427.21	6.45	381.87	51.79	5.472	-1	16.3305	14.6205	7.5			51.79									395.98	389.8	6.18	370.67	25.31	0.997	-1	17.5275	13.4235	11.25			25.31									338.31	325.25	13.06	320.76	17.55	2.448	-1	13.4235
445.08	411.47	33.61	384.32	60.76	6.274	-1	16.3305	20.0925	7.5			60.76									389.5	390.08	-0.58	371.1	18.4	0	-1	18.3825	12.9105	11.25			18.4									324.98	326.74	-1.76	319.32	5.66	1.41	-1	14.4495
468.22	461.39	6.83	386.26	81.96	3.933	-1	14.4495	14.1075	7.5			81.96									394.07	368.22	25.85	371.68	22.38	5.736	-1	15.3045	9.4905	8.75			22.38									323.75	334.4	-10.65	322.08	1.67	2.223	-1	14.1075
486.56	471.59	14.97	385.45	101.12	4.815	-1	18.3825	14.1075	7.5			101.12									389.65	383.11	6.54	378.79	10.86	2.784	-1	17.8695	14.6205	8.75			10.86									349.3	328.76	20.53	321.25	28.04	2.376	-1	13.2525
451.35	432.05	19.3	385.81	65.54	0	-1	13.7655	12.7395	7.5			65.54									395.23	382.8	12.43	373.83	21.4	7.371	-1	20.6055	14.1075	8.75			21.4									333.58	319.58	13.99	314.39	19.18	3.045	-1	14.4495
485.74	453.88	31.86	387.37	98.36	9.116	-1	12.7395	9.3195	8.75			98.36									409.71	410.66	-0.95	371.78	37.93	3.75	-1	13.2525	14.6205	8.75			37.93									334.91	329.29	5.62	324.57	10.33	3.623	-1	12.0555
466.16	427.68	38.49	377.67	88.49	9.031	-1	21.1185	12.9105	8.75			88.49									401.9	401.71	0.19	373.05	28.85	3.858	-1	16.6725	13.0815	8.75			28.85									329.02	321.56	7.45	321.04	7.98	1.197	-1	13.2525
452.11	431.93	20.18	385.59	66.52	5.896	-1	12.5685	15.8175	8.75			66.52									407.62	395.82	11.8	374.18	33.44	1.95	-1	12.9105	13.9365	8.75			33.44									324.91	322.68	2.23	324.57	0.34	2.605	-1	13.2525
473.51	471.52	1.99	387.88	85.63	3.627	-1	18.2115	14.1075	8.75			85.63									385.47	374.83	10.64	375.94	9.53	6.737	-1	13.4235	15.8175	8.75			9.53									321.15	313.47	7.67	321.98	-0.83	0.684	-1	12.2265
417	399.93	17.08	383.12	33.89	2.805	-1	17.6985	17.6985	8.75			33.89									415.7	417	-1.3	376.28	39.42	0	-1	19.5795	13.0815	8.75			39.42									333.48	335.35	-1.87	318.98	14.51	3.948	-1	12.2265
446.46	402.57	43.88	382.77	63.69	11.704	-1	15.9885	19.9215	8.75			63.69									403	395.84	7.16	385.62	17.38	6.224	-1	19.5795	15.1335	7.5			17.38									329.07	333.32	-4.25	323.64	5.43	0	-1	12.5685
446.76	414.35	32.4	387.1	59.65	0	-1	18.3825	8.4645	8.75			59.65									408.85	404.47	4.37	382.33	26.52	2.176	-1	13.5945	13.4235	7.5			26.52									341.49	344.65	-3.15	318.51	22.99	0.872	-1	14.7915
480.42	446.67	33.75	371.25	109.16	6.41	-1	14.4495	15.6465	11.25			109.16									408.49	394.13	14.36	384.76	23.73	0	-1	12.0555	11.8845	7.5			23.73									330.07	323.66	6.41	324.35	5.73	3.623	-1	14.9625
474.47	461.28	13.18	373.09	101.38	0	-1	19.0665	11.2005	11.25			101.38																														334.11	336.95	-2.84	326.74	7.37	3.059	-1	11.5425
																																										332.45	323.79	8.66	323.46	8.99	1.529	-1	10.1745
																																										330.5	335.48	-4.98	320.73	9.78	0	-1	10.8585
8																					8
												Signal B																					Signal B
IntTotal	BackgPeriphery	SignalA	BackgOffset	SignalB	SeqDists	ChanDists	Xpos(um)	Ypos(um)	Zpos(um)												IntTotal	BackgPeriphery	SignalA	BackgOffset	SignalB	SeqDists	ChanDists	Xpos(um)	Ypos(um)	Zpos(um)
472.44	441.07	31.37	379.2	93.24	8.565	-1	18.2115	18.0405	8.75			93.24	79.9511								419.69	400.66	19.03	359.1	60.59	1.461	-1	19.0665	12.3975	11.25			60.59	24.9147								8
474.09	404.85	69.24	384.89	89.21	4.791	-1	17.6985	9.4905	8.75			89.21									390.11	370.41	19.7	372.89	17.22	5.733	-1	19.5795	13.7655	11.25			17.22
448.17	427.82	20.35	379.51	68.66	3.595	-1	21.6315	12.2265	8.75			68.66									406.93	394.48	12.45	369	37.93	1.912	-1	14.1075	15.4755	11.25			37.93									IntTotal	BackgPeriphery	SignalA	BackgOffset	SignalB	SeqDists	ChanDists	Xpos(um)
450.15	442.56	7.59	385.8	64.36	1.41	-1	20.0925	15.4755	8.75			64.36									396.21	384.1	12.11	369.38	26.83	3.424	-1	14.9625	17.1855	11.25			26.83									328.12	312.95	15.17	321.33	6.79	3.75	-1	13.0815
463.07	463.38	-0.31	394.31	68.76	6.579	-1	21.4605	15.8175	8.75			68.76									410.89	405.55	5.34	368.03	42.86	1.302	-1	14.7915	13.7655	11.25			42.86									329.61	328.29	1.32	324.53	5.07	0.541	-1	10.3455
492.17	489.4	2.77	383.41	108.76	1.245	-1	15.6465	18.8955	8.75			108.76									388.21	389.61	-1.4	373.96	14.25	2.588	-1	15.9885	14.2785	11.25			14.25									324.06	331.21	-7.15	320.32	3.74	9.584	-1	10.8585
475.75	425.33	50.43	385.95	89.81	6.651	-1	15.3045	20.0925	8.75			89.81									381.48	381.42	0.06	373.55	7.93	0	-1	18.5535	14.6205	11.25			7.93									355.27	346.02	9.25	317.05	38.22	3.059	-1	13.4235
447.69	431.07	16.62	378.07	69.62	5.601	-1	17.3565	13.7655	8.75			69.62									406.43	380.92	25.5	374.78	31.65	4.278	-1	20.9475	13.2525	8.75			31.65									329.06	323.35	5.7	318.62	10.44	2.912	-1	10.6875
464	468.53	-4.53	382.88	81.11	0.921	-1	18.5535	19.2375	8.75			81.11									382.62	388.02	-5.4	371.8	10.82	4.065	-1	16.6725	13.4235	8.75			10.82									330.31	329.45	0.86	327.98	2.33	1.368	-1	10.8585
466.96	433.67	33.29	381.48	85.48	7.89	-1	19.4085	18.8955	8.75			85.48									406.31	396.07	10.24	371.31	35	0.997	-1	12.9105	14.9625	8.75			35									322.77	324.49	-1.72	321.86	0.91	1.379	-1	12.2265
449.93	434.3	15.63	384.52	65.41	5.201	-1	12.5685	14.9625	8.75			65.41									394.24	398.2	-3.96	377.04	17.2	1.622	-1	13.4235	15.8175	8.75			17.2									329.93	330.16	-0.23	328.21	1.73	2.922	-1	12.3975
437.72	406.7	31.02	385.8	51.92	8.386	-1	14.9625	10.3455	8.75			51.92									397.1	386.33	10.77	384	13.1	4.192	-1	13.9365	14.2785	8.75			13.1									346.62	333.21	13.41	324.78	21.84	1.818	-1	13.4235
449.25	425.5	23.74	384.52	64.73	10.52	-1	12.0555	18.2115	8.75			64.73									388.49	389.92	-1.43	375.63	12.86	2.301	-1	18.0405	13.4235	8.75			12.86									326.3	323.05	3.26	323.28	3.02	3.509	-1	12.2265
476.39	430.81	45.58	381.34	95.05	4.98	-1	22.4865	16.8435	8.75			95.05									391.47	393.83	-2.36	375.23	16.24	0	-1	16.5015	15.1335	8.75			16.24									325.88	324.71	1.18	321.73	4.16	2.907	-1	9.6615
420.54	409.15	11.4	381.82	38.72	0	-1	17.6985	15.4755	8.75			38.72									409.76	410.36	-0.6	376.13	33.62	5.282	-1	14.4495	15.3045	7.5			33.62									335.24	331.63	3.6	321.32	13.92	1.471	-1	11.0295
512.37	503.93	8.44	375.88	136.49	1.539	-1	19.9215	12.5685	10			136.49									410.44	396.22	14.22	370.96	39.48	3.843	-1	19.0665	12.7395	7.5			39.48									326.35	331.56	-5.21	316.48	9.87	2.19	-1	12.2265
493.53	485.9	7.64	380.02	113.52	3.656	-1	19.9215	14.1075	10			113.52									390.55	373.93	16.63	384.58	5.97	0	-1	20.4345	16.3305	7.5			5.97									324.71	342.04	-17.32	326.13	-1.42	3.153	-1	13.5945
433.14	422.06	11.08	378.87	54.27	0	-1	16.3305	14.7915	10			54.27																														323.61	318.53	5.09	320.28	3.33	4.971	-1	11.2005
																																										320.14	313.89	6.25	320.58	-0.44	4.36	-1	13.4235
																																										331.88	335.57	-3.69	324.74	7.14	0	-1	10.1745
																																										321.45	324.88	-3.43	322.36	-0.91	2.087	-1	11.3715
																																										329.15	326.74	2.41	320.63	8.52	2.059	-1	10.1745
																																										337.91	331.84	6.08	318.96	18.95	1.818	-1	10.0035
																																										321.59	325.18	-3.59	318.86	2.73	0.921	-1	11.3715
10																					10																					325.88	323.52	2.36	317.52	8.36	0	-1	12.2265
												Signal B																					Signal B
IntTotal	BackgPeriphery	SignalA	BackgOffset	SignalB	SeqDists	ChanDists	Xpos(um)	Ypos(um)	Zpos(um)												IntTotal	BackgPeriphery	SignalA	BackgOffset	SignalB	SeqDists	ChanDists	Xpos(um)	Ypos(um)	Zpos(um)
474.94	431.06	43.88	376.55	98.39	1.744	-1	22.3155	9.8325	10			98.39	79.5861								412.36	407.05	5.31	377.8	34.56	1.336	-1	14.7915	14.1075	7.5			34.56	21.2614
507.66	449.42	58.24	378.29	129.37	2.704	-1	21.9735	11.5425	10			129.37									409.67	409.61	0.06	380.92	28.75	0.855	-1	13.9365	15.1335	7.5			28.75
495.81	454	41.81	379.87	115.94	6.364	-1	19.4085	10.6875	10			115.94									406.64	408.02	-1.38	378.92	27.71	8.414	-1	13.0815	15.1335	7.5			27.71									10
456.92	400.55	56.37	376.24	80.68	4.544	-1	13.9365	13.9365	10			80.68									409.22	415.81	-6.59	380.88	28.34	4.007	-1	19.7505	10.0035	7.5			28.34
435.46	406.19	29.27	382.42	53.04	2.991	-1	18.2115	15.4755	10			53.04									392.85	383.32	9.53	379.53	13.32	1.719	-1	16.6725	12.5685	7.5			13.32									IntTotal	BackgPeriphery	SignalA	BackgOffset	SignalB	SeqDists	ChanDists	Xpos(um)
432.21	419.44	12.77	377.01	55.2	4.754	-1	19.7505	12.9105	10			55.2									381.84	379.67	2.17	383.67	-1.83	1.245	-1	16.5015	14.2785	7.5			-1.83									334.62	334.7	-0.08	320.8	13.81	1.761	-1	14.7915
479.21	470.04	9.17	380.04	99.17	4.791	-1	22.6575	16.6725	10			99.17									393.01	392.41	0.6	380.24	12.77	4.515	-1	15.3045	14.6205	7.5			12.77									330.6	331.93	-1.33	325.27	5.33	1.209	-1	13.9365
451.11	405.85	45.26	375.2	75.91	1.379	-1	17.8695	16.8435	10			75.91									379.79	378.9	0.9	373.17	6.62	2.281	-1	18.0405	11.0295	7.5			6.62									326.46	332.88	-6.42	324.35	2.11	1.209	-1	13.7655
435.55	438.8	-3.25	379.37	56.18	1.889	-1	16.6725	16.1595	10			56.18									396.33	396.39	-0.07	380.83	15.49	3.153	-1	17.5275	13.2525	7.5			15.49									327.44	337.5	-10.06	325.57	1.87	1.41	-1	12.9105
411.91	403.26	8.64	382.54	29.37	2.382	-1	16.5015	18.0405	10			29.37									399.66	399.22	0.45	373.17	26.49	0.541	-1	19.5795	10.8585	7.5			26.49									322.69	321.33	1.37	322.64	0.06	4.518	-1	12.5685
412.95	408.39	4.56	379.87	33.07	10.784	-1	18.7245	18.8955	10			33.07									393.53	391.99	1.54	373.69	19.84	0	-1	19.0665	10.6875	7.5			19.84									344.02	336.26	7.76	324.02	20.01	7.03	-1	16.5015
457.04	420.21	36.82	377.38	79.65	0	-1	15.9885	8.4645	10			79.65									410.13	406.95	3.17	363.84	46.29	2.059	-1	13.4235	15.8175	10			46.29									364.51	334.24	30.26	325.57	38.94	5.342	-1	17.0145
500.09	451.67	48.41	379.64	120.44	6.689	-1	23.8545	14.4495	11.25			120.44									392.2	400.45	-8.25	368.13	24.06	2.912	-1	15.4755	15.9885	10			24.06									337.83	328.59	9.24	321.89	15.94	1.719	-1	12.9105
483.04	438.19	44.86	378.65	104.4	7.184	-1	18.2115	18.0405	11.25			104.4									382.11	378.11	4	367.3	14.81	1.233	-1	17.3565	13.7655	10			14.81									320.63	306.79	13.83	321.09	-0.46	5.57	-1	14.6205
412.01	388.97	23.04	375.6	36.42	0	-1	22.6575	12.3975	11.25			36.42									382.8	378.02	4.78	363.87	18.93	1.451	-1	18.3825	13.0815	10			18.93									333.21	338.93	-5.72	324.36	8.85	0.997	-1	16.3305
456.04	403.05	52.99	381.09	74.96	3.683	-1	16.3305	17.8695	8.75			74.96									387.22	392.38	-5.17	376.05	11.16	0.765	-1	19.4085	12.0555	10			11.16									333.39	331.69	1.69	322.56	10.82	3.226	-1	17.1855
454.09	420.83	33.26	376.49	77.6	7.559	-1	17.6985	14.4495	8.75			77.6									392.26	382.62	9.64	369.5	22.76	6.919	-1	19.0665	11.3715	10			22.76									329.31	332.98	-3.67	321.13	8.18	0.872	-1	15.4755
500.6	442.69	57.91	387.84	112.76	0	-1	23.6835	19.0665	8.75			112.76									401.39	376.2	25.19	365.62	35.78	0.725	-1	14.6205	16.6725	10			35.78									322.41	329.24	-6.83	318.53	3.88	0	-1	15.3045
																					407.98	383.51	24.47	369.58	38.4	0	-1	15.1335	17.1855	10			38.4									333.74	333.41	0.33	315.63	18.11	1.577	-1	15.4755
																					383.65	379.33	4.31	362.24	21.41	2.655	-1	15.8175	14.6205	11.25			21.41									322.21	326.53	-4.32	312.89	9.33	7.541	-1	16.5015
																					378.1	369.96	8.14	366.93	11.17	2.866	-1	13.2525	13.9365	11.25			11.17									329.73	320.05	9.68	322.8	6.92	2.301	-1	12.3975
																					374.27	370.75	3.52	363.35	10.92	0	-1	15.9885	13.0815	11.25			10.92									334.71	328.73	5.99	315.94	18.78	3.937	-1	13.9365
																																										331.27	329.12	2.15	318.41	12.87	0	-1	17.1855
12																					12
												Signal B																					Signal B
IntTotal	BackgPeriphery	SignalA	BackgOffset	SignalB	SeqDists	ChanDists	Xpos(um)	Ypos(um)	Zpos(um)												IntTotal	BackgPeriphery	SignalA	BackgOffset	SignalB	SeqDists	ChanDists	Xpos(um)	Ypos(um)	Zpos(um)
455.58	419.49	36.09	388.18	67.4	3.424	-1	20.7765	17.3565	7.5			67.4	74.2733								393.69	400.6	-6.91	376.4	17.3	1.081	-1	18.0405	11.0295	7.5			17.3	8.09889								12
491.18	465.39	25.8	388.18	103	1.233	-1	20.9475	13.9365	7.5			103									386.58	377.24	9.34	377.96	8.61	2.143	-1	17.6985	10.0035	7.5			8.61
452.37	431.22	21.15	389.73	62.64	4.73	-1	21.9735	14.6205	7.5			62.64									386.2	383.21	2.99	376.63	9.58	1.197	-1	19.5795	11.0295	7.5			9.58									IntTotal	BackgPeriphery	SignalA	BackgOffset	SignalB	SeqDists	ChanDists	Xpos(um)
441.06	435.08	5.98	389.99	51.07	4.604	-1	17.3565	15.6465	7.5			51.07									373.16	368.01	5.16	376.63	-3.46	4.897	-1	20.7765	11.0295	7.5			0									335.86	319.72	16.14	317.58	18.28	4.275	-1	11.5425
467.35	424.5	42.85	379.45	87.89	3.025	-1	12.9105	16.8435	7.5			87.89									390.99	393.88	-2.89	378.5	12.49	0.765	-1	15.9885	12.0555	7.5			12.49									329.75	327.46	2.29	319.67	10.07	1.302	-1	14.9625
438.93	435.16	3.76	385.17	53.75	1.379	-1	15.1335	18.8955	7.5			53.75									397.35	382.6	14.75	380.33	17.02	1.842	-1	15.6465	11.3715	7.5			17.02									334.23	330.1	4.13	319.81	14.42	0.921	-1	15.4755
463.64	463.99	-0.35	386.02	77.62	3.083	-1	16.3305	18.2115	7.5			77.62									379.18	363.82	15.37	381.93	-2.75	1.095	-1	14.9625	13.0815	7.5			0									332.95	326.58	6.36	316.23	16.71	3.754	-1	15.8175
428.33	449	-20.68	386.91	41.42	2.907	-1	18.8955	16.5015	7.5			41.42									388.82	396.79	-7.97	372.07	16.75	1.379	-1	14.1075	12.3975	7.5			16.75									326.41	330.26	-3.85	319.25	7.16	1.785	-1	13.9365
429.49	432.23	-2.74	387.06	42.43	0	-1	17.5275	19.0665	7.5			42.43									384.2	372.34	11.86	376.39	7.81	1.935	-1	13.9365	13.7655	7.5			7.81									328.09	323.43	4.66	322.97	5.12	2.605	-1	15.6465
497.36	417.6	79.75	383.36	113.99	1.451	-1	22.4865	15.9885	10			113.99									397.91	386.2	11.71	386.03	11.88	1.368	-1	12.5685	15.1335	7.5			11.88									329.2	325.12	4.08	318.48	10.72	2.942	-1	14.6205
524.79	493.47	31.33	381.95	142.85	3.267	-1	21.4605	14.9625	10			142.85									392.89	387.47	5.42	374.54	18.35	0	-1	12.5685	13.7655	7.5			18.35									330.64	334.04	-3.41	320.73	9.91	5.926	-1	12.2265
474.39	463.99	10.4	385.55	88.84	1.04	-1	19.0665	12.7395	10			88.84									394.16	391.23	2.93	382.62	11.55	2.448	-1	13.7655	11.8845	10			11.55									331.25	319.65	11.6	316.26	15	2.4	-1	16.5015
450.58	424.94	25.64	385.42	65.15	1.912	-1	20.0925	12.5685	10			65.15									391.01	387.91	3.1	384.31	6.7	0.765	-1	15.9885	10.8585	10			6.7									328.7	329.24	-0.54	320.53	8.17	3.267	-1	16.3305
447.86	432.14	15.72	382.37	65.49	4.118	-1	19.2375	14.2785	10			65.49									390.92	377.82	13.1	384.68	6.24	2.281	-1	16.6725	10.5165	10			6.24									328.58	325.8	2.79	317.52	11.07	1.577	-1	13.9365
433.93	415.94	17.98	383.36	50.56	0	-1	16.5015	17.3565	10			50.56									366.98	356.94	10.04	387.12	-20.14	2.757	-1	17.1855	12.7395	10			0									334.56	345.78	-11.21	321.55	13.02	4.206	-1	14.9625
																					374.83	376.93	-2.1	382.84	-8.01	1.302	-1	14.4495	13.0815	10			0									324.37	322.96	1.41	318.95	5.42	2.052	-1	13.0815
																					370.24	384.19	-13.95	379.49	-9.26	2.991	-1	15.6465	12.5685	10			0									328.4	324.92	3.48	321.15	7.24	5.926	-1	13.0815
																					380.4	394.44	-14.04	378.9	1.5	0	-1	13.0815	14.1075	10			1.5									323.25	326.47	-3.22	319.2	4.06	7.143	-1	17.3565
																																										326.67	329.81	-3.14	316	10.67	0	-1	12.0555
																																										323.29	317.96	5.33	316.15	7.13	5.837	-1	13.0815
																																										322.45	321.5	0.95	313.28	9.17	2.301	-1	13.5945
																																										324.16	323.49	0.68	313.96	10.2	1.197	-1	11.8845
																																										319.53	310.72	8.8	318.23	1.29	0	-1	11.8845
14																					14
												Signal B																					Signal B
IntTotal	BackgPeriphery	SignalA	BackgOffset	SignalB	SeqDists	ChanDists	Xpos(um)	Ypos(um)	Zpos(um)												IntTotal	BackgPeriphery	SignalA	BackgOffset	SignalB	SeqDists	ChanDists	Xpos(um)	Ypos(um)	Zpos(um)
422.8	401.32	21.48	381.76	41.04	1.209	-1	21.8025	14.9625	10			41.04	44.0306								379.47	376.48	3	369.8	9.67	3.66	-1	17.0145	11.0295	8.75			9.67	6.03
477.64	449.08	28.57	378.44	99.2	3.683	-1	20.9475	14.1075	10			99.2									389.31	382.76	6.54	366.86	22.45	1.245	-1	19.2375	8.1225	8.75			22.45
456.83	411.7	45.13	378.2	78.63	0	-1	22.3155	17.5275	10			78.63									374.93	377.56	-2.62	371.02	3.91	1.451	-1	18.0405	8.4645	8.75			3.91
433	436.03	-3.03	393.64	39.35	1.233	-1	18.5535	17.6985	6.25			39.35									377.6	383.13	-5.53	367.24	10.36	3.607	-1	19.0665	9.4905	8.75			10.36
433.2	441.85	-8.66	399.5	33.69	2.986	-1	19.2375	18.7245	6.25			33.69									376.52	367.52	9	371.49	5.03	0.855	-1	15.4755	9.8325	8.75			5.03									14
437.7	422.67	15.03	395.49	42.21	0.765	-1	19.9215	15.8175	6.25			42.21									371.64	356.61	15.03	377.18	-5.54	1.761	-1	15.4755	8.9775	8.75			0
426.29	424.91	1.38	401.83	24.46	3.289	-1	20.2635	16.5015	6.25			24.46									381.1	382.17	-1.07	374.94	6.16	4.329	-1	13.9365	9.8325	8.75			6.16									IntTotal	BackgPeriphery	SignalA	BackgOffset	SignalB	SeqDists	ChanDists	Xpos(um)
431.78	428.48	3.3	400.07	31.72	0.997	-1	18.7245	19.4085	6.25			31.72									365.24	368.35	-3.11	371.49	-6.25	4.192	-1	18.2115	10.5165	8.75			0									326.52	322.09	4.44	320.24	6.28	0.921	-1	16.1595
449.43	438.84	10.59	391.35	58.07	1.379	-1	17.8695	18.8955	6.25			58.07									378.03	378.66	-0.63	374.08	3.95	1.41	-1	14.1075	11.3715	8.75			3.95									326.49	332.12	-5.63	326.11	0.38	1.245	-1	15.8175
438.7	425.92	12.78	403.94	34.76	1.233	-1	17.1855	20.0925	6.25			34.76									375.47	379.12	-3.65	375.42	0.05	2.249	-1	15.4755	11.7135	8.75			0.05									324.42	323.31	1.12	319.73	4.69	2.382	-1	15.4755
420.9	422.15	-1.25	399.74	21.16	0.725	-1	16.1595	20.7765	6.25			21.16									385.98	385.78	0.2	370.18	15.79	1.622	-1	13.2525	12.0555	8.75			15.79									329.89	329.67	0.22	322.63	7.26	1.684	-1	14.6205
414.95	399.12	15.83	400.45	14.51	2.143	-1	15.6465	20.2635	6.25			14.51									378.25	367.61	10.64	377.85	0.4	1.95	-1	13.7655	10.5165	8.75			0.4									323.98	330.42	-6.44	319.46	4.53	1.379	-1	15.3045
417.16	409.12	8.03	395.6	21.56	2.059	-1	17.5275	21.2895	6.25			21.56									378.58	382.85	-4.27	378.05	0.53	0	-1	11.8845	11.0295	8.75			0.53									320.52	316.83	3.69	322.63	-2.11	1.41	-1	13.9365
397.32	383.52	13.8	395.78	1.53	1.529	-1	15.4755	21.4605	6.25			1.53										379.25	10.29	369.55	20	0.921	-1	12.9105	12.9105	11.25			20									334.11	332.03	2.09	320.91	13.2	2.616	-1	13.5945
402.98	409.91	-6.92	400.45	2.54	0	-1	16.8435	22.1445	6.25			2.54									382.06	382.28	-0.21	369.75	12.31	2.143	-1	13.7655	12.5685	11.25			12.31									322.78	317.81	4.97	321.17	1.62	3.32	-1	14.1075
461.24	424.69	36.55	390.76	70.47	7.208	-1	21.4605	21.1185	8.75			70.47									374.93	366.26	8.67	368.4	6.53	2.087	-1	14.7915	10.6875	11.25			6.53									329.69	333.91	-4.23	320.91	8.78	2.61	-1	17.3565
459.6	461.22	-1.62	391.68	67.92	1.379	-1	18.7245	14.4495	8.75			67.92									368.85	365.15	3.7	374.71	-5.86	0.855	-1	16.5015	9.4905	11.25			0									327.71	325.77	1.94	327.75	-0.04	1.209	-1	15.9885
503.54	493.02	10.52	393.81	109.73	0	-1	19.9215	13.7655	8.75			109.73									359.61	357.47	2.14	372.95	-13.34	0.997	-1	17.1855	8.9775	11.25			0									325.2	313.57	11.63	321.09	4.1	1.577	-1	16.8435
																					366.58	370.84	-4.26	370.59	-4.01	7.257	-1	18.0405	8.4645	11.25			0									325.55	316.12	9.43	317.6	7.95	1.245	-1	15.8175
																					383.13	384.77	-1.64	373.64	9.49	4.289	-1	12.0555	12.5685	11.25			9.49									320.47	324.98	-4.51	322.42	-1.94	1.842	-1	16.1595
																					373.62	382.15	-8.53	373.64	-0.02	0	-1	15.9885	10.8585	11.25			0									326.51	327.03	-0.52	316.65	9.86	7.399	-1	17.8695
16																					16																					324.62	339.65	-15.03	324.31	0.31	4.316	-1	13.7655
												Signal B																					Signal B									326.46	323.66	2.8	322.42	4.04	1.04	-1	16.1595
IntTotal	BackgPeriphery	SignalA	BackgOffset	SignalB	SeqDists	ChanDists	Xpos(um)	Ypos(um)	Zpos(um)												IntTotal	BackgPeriphery	SignalA	BackgOffset	SignalB	SeqDists	ChanDists	Xpos(um)	Ypos(um)	Zpos(um)												328.34	329.88	-1.54	327.02	1.32	3.32	-1	15.1335
454.26	401.19	53.08	388.14	66.13	3.437	-1	20.4345	22.3155	7.5			66.13	43.8668								370.09	366.64	3.45	368.01	2.08	1.761	-1	17.0145	9.6615	10			2.08	3.47412								327.04	334.47	-7.43	327.18	-0.15	4.717	-1	17.8695
430.4	408.77	21.63	393.75	36.64	2.382	-1	17.0145	21.9735	7.5			36.64									370.81	375.09	-4.28	369.04	1.77	2.4	-1	17.8695	8.1225	10			1.77									324.04	320.35	3.69	325.85	-1.81	0	-1	14.4495
418.18	402.55	15.63	395.4	22.78	1.912	-1	16.1595	19.7505	7.5			22.78									363.1	362.45	0.64	368.3	-5.2	1.912	-1	17.6985	10.5165	10			0
425.36	428.55	-3.2	392.74	32.62	7.069	-1	15.8175	21.6315	7.5			32.62									373.7	378.33	-4.63	368.05	5.65	2.376	-1	16.8435	8.8065	10			5.65
471.42	468.21	3.21	386.36	85.05	3.303	-1	19.5795	15.6465	7.5			85.05									371.28	371.52	-0.24	373.43	-2.15	1.471	-1	15.6465	10.8585	10			0
426.51	414.83	11.68	385.37	41.14	1.41	-1	18.3825	18.7245	7.5			41.14									371.14	377.22	-6.08	375.87	-4.73	1.539	-1	14.7915	12.0555	10			0									16
428.84	432.5	-3.66	387.61	41.23	1.147	-1	18.0405	17.3565	7.5			41.23									375.65	370.18	5.47	371.01	4.64	1.233	-1	14.7915	10.5165	10			4.64
423.74	425.01	-1.27	391.93	31.81	1.761	-1	17.5275	18.3825	7.5			31.81									369.67	367.56	2.11	374.62	-4.95	3.025	-1	15.8175	9.8325	10			0									IntTotal	BackgPeriphery	SignalA	BackgOffset	SignalB	SeqDists	ChanDists	Xpos(um)
434.8	442.49	-7.7	392.09	42.71	0	-1	18.3825	16.8435	7.5			42.71									378.37	388.8	-10.43	367.43	10.94	0.765	-1	13.7655	12.0555	10			10.94									324.17	322.92	1.26	324.42	-0.25	4.136	-1	12.9105
427.05	421.95	5.1	399.47	27.58	1.761	-1	19.4085	17.6985	8.75			27.58									374.84	374	0.84	368.19	6.65	4.985	-1	13.4235	11.3715	10			6.65									321.45	315.81	5.64	328.09	-6.64	0	-1	14.9625
417.33	404.22	13.11	395.55	21.78	1.613	-1	20.2635	16.1595	8.75			21.78									366.46	373.4	-6.94	371.65	-5.19	0.921	-1	18.0405	9.4905	10			0									321.45	315.81	5.64	320.66	0.79	5.456	-1	14.9625
486.53	447.45	39.08	383.67	102.85	1.302	-1	18.8955	15.3045	8.75			102.85									370.83	374.5	-3.66	373.18	-2.35	1.209	-1	18.3825	8.6355	10			0									322.71	331.55	-8.84	324	-1.29	2.704	-1	12.0555
435.47	441.51	-6.04	386.44	49.03	2.912	-1	18.3825	16.5015	8.75			49.03									376.18	368.42	7.76	368.3	7.88	7.977	-1	19.5795	8.4645	10			7.88									330.49	331.27	-0.77	323.84	6.65	1.233	-1	13.5945
409.41	396.84	12.56	379.46	29.95	2.805	-1	18.2115	19.4085	8.75			29.95									372.66	368.29	4.37	372.88	-0.22	0	-1	12.7395	12.5685	10			0									327.17	314.15	13.02	323.17	4	2.08	-1	14.2785
431.57	424.48	7.09	381.65	49.92	0	-1	16.5015	21.6315	8.75			49.92									363.33	367.95	-4.62	367.28	-3.96	3.213	-1	16.1595	12.0555	11.25			0									329.31	329.55	-0.23	323.84	5.47	0.684	-1	14.6205
412.65	393.67	18.98	386.69	25.96	5.076	-1	14.9625	21.1185	10			25.96									362.21	361.59	0.62	367.47	-5.25	6.511	-1	19.0665	10.6875	11.25			0									326.47	328.95	-2.48	330.64	-4.16	6.274	-1	15.3045
417.33	416.19	1.14	385.59	31.74	4.764	-1	17.6985	16.8435	10			31.74									386.76	367.53	19.23	367.31	19.45	0	-1	13.4235	13.9365	11.25			19.45									325.78	324.9	0.89	323.84	1.95	3.766	-1	13.4235
422.97	404.25	18.73	393.99	28.98	7.086	-1	15.9885	21.2895	10			28.98																														328.25	332.9	-4.66	324.24	4.01	5.342	-1	15.8175
450.46	444.5	5.96	384.89	65.57	0	-1	18.3825	14.6205	10			65.57																														326.59	333.76	-7.17	325.42	1.16	1.081	-1	12.3975
																																										325.59	318.82	6.77	321.47	4.12	2.61	-1	13.4235
																																										323.73	327.06	-3.33	321.7	2.03	1.336	-1	12.0555
																																										322.5	315.3	7.2	325.55	-3.05	1.577	-1	12.9105
																																										317.94	312.07	5.86	322.91	-4.97	2.448	-1	14.1075
																					18																					324.13	324.88	-0.76	328.4	-4.27	9.927	-1	11.7135
18																																										330.09	341.96	-11.87	321.23	8.86	10.397	-1	9.8325
												Signal B									pMELT												Signal B									332.71	341.02	-8.31	327.58	5.13	0.967	-1	15.9885
IntTotal	BackgPeriphery	SignalA	BackgOffset	SignalB	SeqDists	ChanDists	Xpos(um)	Ypos(um)	Zpos(um)												IntTotal	BackgPeriphery	SignalA	BackgOffset	SignalB	SeqDists	ChanDists	Xpos(um)	Ypos(um)	Zpos(um)												326.25	339.56	-13.3	329.01	-2.76	2.907	-1	15.3045
407.33	392.61	14.72	401.65	5.67	1.577	-1	22.3155	12.3975	6.25			5.67	25.3413								376.06	372.87	3.19	374.81	1.25	1.147	-1	14.1075	12.5685	8.75			1.25	7.35944								326.38	314.85	11.53	327.87	-1.49	0	-1	12.7395
414.79	415.3	-0.51	416.72	-1.93	1.336	-1	20.7765	12.7395	6.25			0									366.55	366.63	-0.08	373.28	-6.73	1.245	-1	14.6205	11.5425	8.75			0
442.13	430.95	11.18	414.34	27.79	1.461	-1	19.7505	13.5945	6.25			27.79									373.69	372.38	1.31	371.25	2.44	1.95	-1	14.9625	12.7395	8.75			2.44
422.44	408.74	13.7	412.68	9.76	1.095	-1	21.1185	14.1075	6.25			9.76									368.53	373.91	-5.38	373.02	-4.48	1.994	-1	13.0815	12.2265	8.75			0									18
442.94	443.14	-0.21	403.24	39.7	0.997	-1	20.2635	14.7915	6.25			39.7									380.89	380.37	0.53	372.35	8.54	0.541	-1	12.0555	13.9365	8.75			8.54
436.54	454.88	-18.34	414.13	22.42	0.855	-1	19.7505	15.6465	6.25			22.42									380.42	380.53	-0.12	373.88	6.54	1.245	-1	12.5685	13.7655	8.75			6.54									IntTotal	BackgPeriphery	SignalA	BackgOffset	SignalB	SeqDists	ChanDists	Xpos(um)
427.02	423.76	3.26	413.6	13.42	0.997	-1	19.0665	16.1595	6.25			13.42									374.34	381.28	-6.94	372.24	2.09	2.846	-1	13.7655	13.4235	8.75			2.09									323.99	330.41	-6.42	329.73	-5.74	0.617	-1	13.7655
427.24	432.17	-4.93	411.56	15.68	1.147	-1	19.5795	17.0145	6.25			15.68									360.93	357.9	3.03	370.3	-9.37	1.935	-1	15.3045	11.0295	8.75			0									324.57	325.28	-0.71	329.89	-5.32	2.19	-1	14.2785
426.16	412.41	13.75	419.36	6.8	1.95	-1	20.6055	16.5015	6.25			6.8									379.64	373.96	5.68	375.44	4.2	2.223	-1	16.6725	12.3975	8.75			4.2									329.81	320.6	9.21	333.78	-3.98	0.997	-1	15.6465
424.71	419.86	4.86	408.29	16.42	1.197	-1	19.4085	18.0405	6.25			16.42									368.49	372.66	-4.17	369.79	-1.3	6.883	-1	16.6725	10.1745	8.75			0									335.33	337.89	-2.56	332.15	3.18	2.542	-1	14.7915
438.73	426.5	12.23	413.03	25.7	1.026	-1	19.4085	19.2375	6.25			25.7									377.29	377.85	-0.56	371.25	6.04	1.881	-1	10.5165	13.2525	8.75			6.04									328.07	328.81	-0.74	329.73	-1.66	0.855	-1	16.5015
444.57	428.34	16.23	402.32	42.25	1.935	-1	19.4085	20.2635	6.25			42.25									392.08	388.37	3.71	373.01	19.07	1.147	-1	10.5165	15.1335	8.75			19.07									331.28	332.12	-0.84	331.13	0.15	1.302	-1	16.5015
442.18	415.98	26.21	393.38	48.81	2.571	-1	20.7765	21.6315	6.25			48.81									389.48	392.99	-3.51	371.62	17.86	6.827	-1	10.0035	14.1075	8.75			17.86									331.68	327.96	3.72	329.48	2.2	5.144	-1	15.3045
442.2	426.69	15.5	389.3	52.89	1.081	-1	18.2115	21.8025	6.25			52.89									371.27	374.46	-3.18	370.52	0.76	0	-1	16.3305	11.5425	8.75			0.76									326.84	329.08	-2.25	326.92	-0.08	0.872	-1	13.4235
446.45	460.31	-13.86	393.65	52.81	0	-1	19.2375	21.4605	6.25			52.81									389.62	377.01	12.61	363.47	26.15	1.577	-1	8.9775	15.4755	10			26.15									323.42	327.84	-4.42	330.52	-7.1	1.147	-1	12.5685
																					386.68	376.93	9.76	362.58	24.11	1.379	-1	9.3195	13.9365	10			24.11									323.84	318.75	5.08	331.13	-7.3	1.912	-1	13.0815
																					366.73	367.59	-0.87	363.59	3.13	3.42	-1	10.0035	12.7395	10			3.13									330.12	324.99	5.13	329.04	1.07	1.336	-1	12.7395
																					372.07	373.06	-0.99	361.78	10.29	0	-1	12.7395	14.7915	10			10.29									320.42	323.06	-2.64	327.03	-6.61	1.095	-1	13.7655
																																										318.44	309.19	9.24	326.94	-8.5	2.326	-1	14.4495
																																										326.73	326.18	0.55	330.91	-4.18	1.302	-1	12.2265
																																										323.56	324.02	-0.45	327	-3.44	4.667	-1	11.0295
																																										325.11	329.12	-4.01	327.91	-2.8	1.451	-1	15.6465
																																										342.62	324.85	17.77	324.23	18.39	9.854	-1	16.6725
																																										341.22	325.44	15.77	332.63	8.59	4.223	-1	10.5165
																																										325.4	321.2	4.2	328.25	-2.85	4.563	-1	14.1075
																																										328.13	327.72	0.41	320.93	7.21	0	-1	13.0815
[truncated: 105 more columns]

## Sheet: Fig.1 e
	%	%	cells	cells
exp	ctrl	AurA inh	ctrl	AurA inh
1	0	55	0/8	6 out of 11
2	0	62	0/8	5 out of 8
3	0	56	0/16	5 out of 9

## Sheet: Fig. 1 g noc
Cell 01																									Normalization
CenpC												CENPE													DHC/CenpC
IntTotal	BackgPeriphery	SignalA	BackgOffset	SignalB	SeqDists	ChanDists	Xpos(um)	Ypos(um)	Zpos(um)	;		IntTotal	BackgPeriphery	SignalA	BackgOffset	SignalB	SeqDists	ChanDists	Xpos(um)	Ypos(um)	Zpos(um)	;			Signal B	2.21852
575.95	451.78	124.16	149.18	426.76	2.24	-1	34.0845	16.9725	2.1			1278.66	827.82	450.84	241.52	1037.14	2.24	-1	34.0845	16.9725	2.1				2.43027
583.57	468.91	114.66	151.75	431.82	1.191	-1	35.5725	18.6465	2.1			1050.92	748.16	302.76	250.45	800.47	1.191	-1	35.5725	18.6465	2.1				1.85371
413.87	331.87	82	153.61	260.26	3.947	-1	36.5025	19.3905	2.1			755.26	641.98	113.29	245.48	509.78	3.947	-1	36.5025	19.3905	2.1				1.95873
526.97	476.13	50.84	153.6	373.37	7.197	-1	34.2705	22.6455	2.1			1275.83	903.81	372.02	247.45	1028.38	7.197	-1	34.2705	22.6455	2.1				2.75432
593.07	539.23	53.84	151.75	441.32	0.416	-1	27.7605	19.5765	2.1			1352.58	1226.55	126.04	250.45	1102.13	0.416	-1	27.7605	19.5765	2.1				2.49735
502.92	408.02	94.9	156.29	346.63	4.446	-1	27.3885	19.3905	2.1			1136.6	906.41	230.19	244.99	891.61	4.446	-1	27.3885	19.3905	2.1				2.57222
407.25	350.18	57.07	154.66	252.59	3.529	-1	31.6665	20.5995	2.1			693.08	584.83	108.25	246.85	446.23	3.529	-1	31.6665	20.5995	2.1				1.76662
406.82	366.57	40.25	152.24	254.58	4.102	-1	28.3185	21.7155	2.1			893.49	710.71	182.78	242.89	650.6	4.102	-1	28.3185	21.7155	2.1				2.55558
627.33	529.26	98.07	156.17	471.15	2.711	-1	32.4105	21.9945	2.1			1105.85	923.29	182.56	245.92	859.93	2.711	-1	32.4105	21.9945	2.1				1.82517
339.64	287.61	52.02	155.62	184.01	4.076	-1	32.1315	24.6915	2.1			686.7	508.95	177.75	248.55	438.15	4.076	-1	32.1315	24.6915	2.1				2.38112
380.5	355.99	24.51	155.45	225.05	6.706	-1	35.7585	22.8315	2.1			846.01	719.3	126.71	248.8	597.2	6.706	-1	35.7585	22.8315	2.1				2.65363
507.47	455.1	52.36	156.04	351.42	4.106	-1	29.0625	22.4595	2.1			963.47	866.57	96.89	246.74	716.73	4.106	-1	29.0625	22.4595	2.1				2.03953
576.01	495.25	80.77	157.05	418.96	2.513	-1	28.1325	18.4605	2.1			1116.49	956.23	160.25	243.92	872.57	2.513	-1	28.1325	18.4605	2.1				2.0827
707.55	569.2	138.35	157.05	550.5	2.626	-1	30.6435	18.5535	2.1			1459.19	1144.78	314.41	243.92	1215.27	2.626	-1	30.6435	18.5535	2.1				2.20757
440.77	396.3	44.47	153.5	287.27	6.349	-1	29.6205	20.9715	2.1			849.46	714.74	134.72	245.05	604.41	6.349	-1	29.6205	20.9715	2.1				2.10398
307.07	235.61	71.47	155.67	151.4	0.566	-1	32.9685	26.3655	2.1			527.47	394.55	132.92	245.79	281.68	0.566	-1	32.9685	26.3655	2.1				1.8605
266.83	218.13	48.7	156.04	110.78	10.999	-1	32.8755	26.9235	2.1			532.37	447.32	85.05	246.74	285.63	10.999	-1	32.8755	26.9235	2.1				2.57835
439.27	410.53	28.73	154.13	285.13	0.501	-1	32.1315	15.9495	2.1			976.58	860.38	116.2	248.78	727.8	0.501	-1	32.1315	15.9495	2.1				2.55252
407.57	296.79	110.78	155.8	251.78	5.918	-1	31.9455	15.4845	2.1			891.26	668.34	222.93	247.87	643.39	5.918	-1	31.9455	15.4845	2.1				2.55537
536.58	498.56	38.02	154.8	381.78	2.554	-1	32.7825	21.3435	2.1			778.71	687.17	91.54	247.37	531.35	2.554	-1	32.7825	21.3435	2.1				1.39177
362.41	334.27	28.14	155.67	206.74	3.271	-1	30.2715	20.8785	2.1			667.41	562.33	105.08	245.79	421.62	3.271	-1	30.2715	20.8785	2.1				2.03937
749.05	642.52	106.53	156.19	592.86	0.795	-1	33.4335	20.0415	2.1			1470.31	1297.46	172.85	247.42	1222.89	0.795	-1	33.4335	20.0415	2.1				2.0627
534.98	506.28	28.71	156.29	378.69	0	-1	34.1775	20.3205	2.1			1130.02	1007.11	122.91	246.36	883.66	0	-1	34.1775	20.3205	2.1				2.33347
477.61	392.34	85.27	157.98	319.62	3.668	-1	32.8755	23.7615	2.8			1083	831.28	251.72	263.28	819.73	3.668	-1	32.8755	23.7615	2.8				2.5647
428.8	379.43	49.37	153.79	275.01	2.884	-1	36.0375	21.9015	2.8			905.38	754.71	150.67	257.71	647.67	2.884	-1	36.0375	21.9015	2.8				2.35508
646.13	588.82	57.31	159.76	486.37	3.83	-1	33.1545	21.9945	2.8			1159.96	924.33	235.63	258.64	901.32	3.83	-1	33.1545	21.9945	2.8				1.85316
744.25	633.49	110.76	151.42	592.84	5.203	-1	31.2945	18.6465	2.8			1551.02	1372.37	178.65	253.05	1297.97	5.203	-1	31.2945	18.6465	2.8				2.18941
406.92	367.13	39.79	152.73	254.18	3.957	-1	33.4335	23.3895	2.8			829.69	683.03	146.65	255.45	574.24	3.957	-1	33.4335	23.3895	2.8				2.25919
362.4	287	75.4	153.27	209.13	7.3	-1	36.8745	21.4365	2.8			685.7	550.63	135.07	259.58	426.13	7.3	-1	36.8745	21.4365	2.8				2.03763
478.36	372.44	105.92	158.47	319.89	4.348	-1	31.7595	16.2285	2.8			957.42	772.37	185.04	258.87	698.55	4.348	-1	31.7595	16.2285	2.8				2.18372
546.05	492.26	53.8	154.14	391.91	2.977	-1	28.8765	19.4835	2.8			1251.69	1098.23	153.46	260.59	991.11	2.977	-1	28.8765	19.4835	2.8				2.52892
482.21	387.95	94.26	152.95	329.26	4.85	-1	29.6205	16.6005	2.8			995.35	776.61	218.74	254.67	740.68	4.85	-1	29.6205	16.6005	2.8				2.24953
624.37	558.69	65.68	154.36	470.01	0.588	-1	33.7125	19.2045	2.8			1165.28	1074.01	91.28	256.67	908.62	0.588	-1	33.7125	19.2045	2.8				1.93319
596.47	600.72	-4.25	152.95	443.52	3.794	-1	33.1545	19.3905	2.8			1240.54	1113.6	126.93	254.67	985.87	3.794	-1	33.1545	19.3905	2.8				2.22283
356.17	338.4	17.78	152.14	204.04	6.045	-1	36.8745	18.6465	2.8			555.89	486.55	69.34	257.89	298	6.045	-1	36.8745	18.6465	2.8				1.4605
720.91	618.69	102.22	151.54	569.38	0	-1	30.8295	18.6465	2.8			1551.74	1204.73	347	255.08	1296.66	0	-1	30.8295	18.6465	2.8				2.27732
Cell 02																									Normalization
CenpC												CENPE													DHC/CenpC
IntTotal	BackgPeriphery	SignalA	BackgOffset	SignalB	SeqDists	ChanDists	Xpos(um)	Ypos(um)	Zpos(um)	;		IntTotal	BackgPeriphery	SignalA	BackgOffset	SignalB	SeqDists	ChanDists	Xpos(um)	Ypos(um)	Zpos(um)	;			Signal B	2.72396
324.17	295.52	28.65	144.44	179.73	0.708	-1	30.0855	38.6415	2.1			618.33	550.25	68.08	234.5	383.84	0.708	-1	30.0855	38.6415	2.1				2.13565
313.17	290.52	22.65	134.21	178.96	1.332	-1	30.7365	38.3625	2.1			691.69	666.47	25.22	212.09	479.6	1.332	-1	30.7365	38.3625	2.1				2.67993
315.29	294.59	20.7	142.66	172.62	0.726	-1	31.9455	37.8045	2.1			658.84	577.69	81.15	227.28	431.56	0.726	-1	31.9455	37.8045	2.1				2.50006
282.53	263.4	19.13	149.46	133.07	9.367	-1	31.4805	38.3625	2.1			677.63	647.33	30.3	239.59	438.04	9.367	-1	31.4805	38.3625	2.1				3.2918
396.98	335.86	61.12	134.44	262.53	8.438	-1	26.9235	30.1785	2.1			1047.56	766.99	280.58	216.64	830.92	8.438	-1	26.9235	30.1785	2.1				3.16505
288.56	260.6	27.96	105.52	183.04	2.865	-1	34.0845	34.6425	2.1			579.49	471.07	108.42	165.78	413.71	2.865	-1	34.0845	34.6425	2.1				2.26022
438.09	389.07	49.02	108.11	329.98	4.194	-1	32.4105	32.3175	2.1			988.73	870.86	117.88	174.07	814.66	4.194	-1	32.4105	32.3175	2.1				2.46882
354.41	327.29	27.11	121.35	233.05	1.917	-1	28.2255	32.0385	2.1			758.96	701.34	57.62	192.68	566.27	1.917	-1	28.2255	32.0385	2.1				2.42982
528.95	443.89	85.06	121.35	407.6	4.016	-1	29.4345	33.5265	2.1			1285.56	1114.77	170.8	192.68	1092.88	4.016	-1	29.4345	33.5265	2.1				2.68126
430.24	389.87	40.37	113.74	316.49	1.47	-1	26.7375	36.5025	2.1			961.71	921.76	39.95	184.38	777.33	1.47	-1	26.7375	36.5025	2.1				2.4561
466.64	382.94	83.69	117.99	348.64	2.697	-1	25.5285	35.6655	2.1			1147.22	1002.28	144.94	191.68	955.55	2.697	-1	25.5285	35.6655	2.1				2.74079
398.18	358.62	39.56	121.35	276.83	5.264	-1	25.5285	32.9685	2.1			900.97	807.59	93.38	192.68	708.29	5.264	-1	25.5285	32.9685	2.1				2.55857
389.53	339.46	50.07	113.49	276.04	1.71	-1	29.9925	30.1785	2.1			803.39	697.41	105.98	172.41	630.98	1.71	-1	29.9925	30.1785	2.1				2.28583
337.14	280.27	56.87	129.94	207.2	3.299	-1	28.4115	29.5275	2.1			813.57	627.02	186.56	201.27	612.3	3.299	-1	28.4115	29.5275	2.1				2.95512
272.24	208.23	64.02	121.22	151.02	3.668	-1	31.4805	28.3185	2.1			625.7	415.94	209.76	188.25	437.45	3.668	-1	31.4805	28.3185	2.1				2.89664
397.53	358.94	38.58	125.42	272.11	0.989	-1	29.6205	31.4805	2.1			734.73	730.86	3.87	196.16	538.58	0.989	-1	29.6205	31.4805	2.1				1.97927
427.39	394.93	32.45	103.87	323.52	3.632	-1	28.9695	32.2245	2.1			1053.35	903.44	149.9	159.01	894.34	3.632	-1	28.9695	32.2245	2.1				2.7644
365.65	328.29	37.37	122.32	243.33	5.794	-1	29.1555	35.8515	2.1			821.26	693.01	128.25	198.22	623.04	5.794	-1	29.1555	35.8515	2.1				2.56047
239.29	211.33	27.96	110.35	128.94	3.541	-1	34.6425	33.9915	2.1			448.09	362.11	85.98	176.56	271.53	3.541	-1	34.6425	33.9915	2.1				2.10586
457.71	414.78	42.93	117.1	340.61	1.786	-1	31.5735	32.2245	2.1			1221.16	1100.71	120.45	185.18	1035.98	1.786	-1	31.5735	32.2245	2.1				3.04154
427.75	394.37	33.38	113.49	314.26	5.215	-1	30.4575	33.6195	2.1			1016.9	935.29	81.6	172.41	844.49	5.215	-1	30.4575	33.6195	2.1				2.68723
413.51	323.02	90.49	122.32	291.19	2.907	-1	28.5045	38.4555	2.1			819.59	712.31	107.28	198.22	621.37	2.907	-1	28.5045	38.4555	2.1				2.1339
559.73	511.91	47.81	110.35	449.37	0.588	-1	28.1325	35.5725	2.1			1232.35	1080.97	151.38	176.56	1055.8	0.588	-1	28.1325	35.5725	2.1				2.34951
460.64	385.57	75.07	110.25	350.4	6.706	-1	27.9465	36.1305	2.1			1270.37	1061.73	208.65	169.7	1100.67	6.706	-1	27.9465	36.1305	2.1				3.14118
361.07	323.14	37.93	113.47	247.6	7.737	-1	33.5265	32.4105	2.1			807.15	688.21	118.94	177.62	629.53	7.737	-1	33.5265	32.4105	2.1				2.54253
444.09	423.87	20.23	121.35	322.74	0	-1	26.5515	35.7585	2.1			1014.23	877.24	136.99	192.68	821.55	0	-1	26.5515	35.7585	2.1				2.54555
283.76	248.01	35.75	160.97	122.8	0.75	-1	26.4585	38.3625	2.8			721.97	542.73	179.24	271.84	450.13	0.75	-1	26.4585	38.3625	2.8				3.66555
255.04	219.07	35.97	149.15	105.9	1.5	-1	27.1095	38.7345	2.8			579.8	492.65	87.16	255.82	323.98	1.5	-1	27.1095	38.7345	2.8				3.0593
311.05	278.82	32.23	160.27	150.78	4.67	-1	28.5975	38.9205	2.8			738.61	613.1	125.51	274.37	464.24	4.67	-1	28.5975	38.9205	2.8				3.07892
377.42	322.45	54.96	144.42	232.99	1.883	-1	32.4105	36.2235	2.8			873.02	774.74	98.28	247.74	625.28	1.883	-1	32.4105	36.2235	2.8				2.68372
270.56	218.16	52.41	157.93	112.63	9.128	-1	33.9915	35.2005	2.8			574.8	474.12	100.68	269.9	304.89	9.128	-1	33.9915	35.2005	2.8				2.70701
290.52	252.62	37.9	155.88	134.64	1.002	-1	24.9705	36.5955	2.8			782.43	658.3	124.13	269.26	513.17	1.002	-1	24.9705	36.5955	2.8				3.81142
383.54	318.65	64.9	149.88	233.66	0.474	-1	25.9005	36.9675	2.8			1077.04	774.02	303.01	252.73	824.31	0.474	-1	25.9005	36.9675	2.8				3.52782
392.62	346.27	46.35	126.88	265.74	7.302	-1	26.3655	36.8745	2.8			1017.77	849.76	168.01	221.56	796.22	7.302	-1	26.3655	36.8745	2.8				2.99624
231.69	198.57	33.12	140.46	91.23	1.988	-1	33.6195	36.0375	2.8			531.5	463.1	68.4	248.89	282.61	1.988	-1	33.6195	36.0375	2.8				3.09777
579.59	513.72	65.88	144.23	435.36	2.554	-1	31.6665	35.6655	2.8			1586.66	1293.76	292.9	236.87	1349.78	2.554	-1	31.6665	35.6655	2.8				3.10038
332.21	333.06	-0.85	146.26	185.95	3.632	-1	29.5275	37.0605	2.8			715.8	629.6	86.19	245.39	470.41	3.632	-1	29.5275	37.0605	2.8				2.52977
388.23	368.1	20.13	149.15	239.08	4.465	-1	26.7375	34.7355	2.8			864.75	796.45	68.3	255.82	608.93	4.465	-1	26.7375	34.7355	2.8				2.54697
415.95	357.63	58.32	148.84	267.11	6.619	-1	30.3645	37.3395	2.8			1078.36	799.34	279.03	258.75	819.61	6.619	-1	30.3645	37.3395	2.8				3.06844
368.22	353.45	14.77	148.31	219.91	0.842	-1	30.8295	30.7365	2.8			768.73	644.22	124.51	259.79	508.93	0.842	-1	30.8295	30.7365	2.8				2.31426
391.71	350.34	41.37	155	236.71	3.472	-1	30.9225	31.5735	2.8			926.55	816.38	110.17	265.46	661.09	3.472	-1	30.9225	31.5735	2.8				2.79283
299.79	257.54	42.25	127.49	172.3	7.305	-1	34.1775	32.7825	2.8			718.52	539.74	178.77	204.09	514.43	7.305	-1	34.1775	32.7825	2.8				2.98566
392.85	337.45	55.4	146.3	246.55	0	-1	27.3885	30.0855	2.8			985.05	818.41	166.64	256.09	728.97	0	-1	27.3885	30.0855	2.8				2.95668
Cell 03																									Normalization
CenpC												CENPE													DHC/CenpC
IntTotal	BackgPeriphery	SignalA	BackgOffset	SignalB	SeqDists	ChanDists	Xpos(um)	Ypos(um)	Zpos(um)	;		IntTotal	BackgPeriphery	SignalA	BackgOffset	SignalB	SeqDists	ChanDists	Xpos(um)	Ypos(um)	Zpos(um)	;			Signal B	1.47944
359.51	312.09	47.43	141.78	217.73	1.47	-1	25.1565	22.6455	1.75			525.98	405.41	120.57	212.39	313.59	1.47	-1	25.1565	22.6455	1.75				1.44027
410.29	325.32	84.97	141.78	268.51	0.882	-1	26.3655	23.4825	1.75			505	455.45	49.55	212.39	292.6	0.882	-1	26.3655	23.4825	1.75				1.08972
438.25	371.92	66.33	135.54	302.71	1.191	-1	27.2025	23.7615	1.75			633.12	494.83	138.29	203.18	429.94	1.191	-1	27.2025	23.7615	1.75				1.4203
590.64	459.16	131.48	137.05	453.59	4.648	-1	28.1325	24.5055	1.75			942.19	697.34	244.85	208.02	734.17	4.648	-1	28.1325	24.5055	1.75				1.61858
326.71	298.48	28.23	138.99	187.72	5.057	-1	23.7615	22.9245	1.75			501.64	426.28	75.36	209.29	292.35	5.057	-1	23.7615	22.9245	1.75				1.55737
436.22	393.71	42.5	136.96	299.25	1.502	-1	21.0645	27.2025	1.75			621.38	560.03	61.35	205.49	415.89	1.502	-1	21.0645	27.2025	1.75				1.38977
399.6	352.77	46.82	136.96	262.63	0.726	-1	21.6225	25.8075	1.75			529.36	469.84	59.53	205.49	323.87	0.726	-1	21.6225	25.8075	1.75				1.23318
566.07	494.59	71.48	141.78	424.29	0.416	-1	22.0875	26.3655	1.75			836.13	775.62	60.5	212.39	623.73	0.416	-1	22.0875	26.3655	1.75				1.47006
555.13	472.34	82.79	134.74	420.4	4.683	-1	22.4595	26.5515	1.75			833.29	722.29	111	202.02	631.27	4.683	-1	22.4595	26.5515	1.75				1.50159
330.99	303.83	27.16	132.93	198.06	0.8	-1	21.9015	31.2015	1.75			573.49	496.17	77.32	198.15	375.34	0.8	-1	21.9015	31.2015	1.75				1.89508
471.18	393.49	77.69	139.24	331.93	7.354	-1	22.5525	30.7365	1.75			685.91	561.59	124.32	211.97	473.94	7.354	-1	22.5525	30.7365	1.75				1.42783
280.27	230.03	50.24	136.96	143.31	0.658	-1	29.7135	29.0625	1.75			385.1	318.73	66.37	205.49	179.61	0.658	-1	29.7135	29.0625	1.75				1.2533
328.09	327.6	0.49	133.18	194.91	5.841	-1	29.2485	29.5275	1.75			480.55	409.81	70.74	199.56	280.98	5.841	-1	29.2485	29.5275	1.75				1.44159
515.51	439.3	76.2	135.16	380.35	7.074	-1	25.7145	24.8775	1.75			702.45	578.02	124.42	204.56	497.89	7.074	-1	25.7145	24.8775	1.75				1.30903
281.5	226.23	55.27	134.01	147.49	4.202	-1	28.6905	31.2945	1.75			380.6	337.89	42.72	200.2	180.4	4.202	-1	28.6905	31.2945	1.75				1.22313
479.53	434.59	44.94	138.55	340.99	0.767	-1	28.3185	27.1095	1.75			615.09	573.84	41.25	208.26	406.82	0.767	-1	28.3185	27.1095	1.75				1.19306
366.02	297.59	68.43	134.4	231.62	4.371	-1	29.0625	27.2955	1.75			557.25	445.87	111.38	202.04	355.21	4.371	-1	29.0625	27.2955	1.75				1.53359
488.17	412.18	75.99	142.26	345.91	2.171	-1	24.6915	27.2955	1.75			670.1	577.95	92.15	215.38	454.72	2.171	-1	24.6915	27.2955	1.75				1.31456
538.85	464.11	74.75	130.4	408.45	5.115	-1	26.1795	28.8765	1.75			822.35	661.23	161.12	194.58	627.77	5.115	-1	26.1795	28.8765	1.75				1.53696
256.74	217.5	39.23	137.8	118.94	0.877	-1	30.2715	25.8075	1.75			463.61	339.14	124.47	206.73	256.88	0.877	-1	30.2715	25.8075	1.75				2.15974
324.4	263.64	60.77	132.29	192.11	4.119	-1	29.8065	25.0635	1.75			454.03	398.43	55.6	198.57	255.46	4.119	-1	29.8065	25.0635	1.75				1.32976
427.44	377.57	49.87	131.97	295.46	3.312	-1	26.1795	27.0165	1.75			595.96	527.23	68.73	196.93	399.03	3.312	-1	26.1795	27.0165	1.75				1.35054
502.9	402.79	100.11	130.4	372.5	0	-1	23.5755	29.0625	1.75			741.18	636.5	104.69	194.58	546.61	0	-1	23.5755	29.0625	1.75				1.46741
364.77	299.46	65.31	136.35	228.42	9.211	-1	20.4135	26.8305	2.1			536.36	422.23	114.13	212.61	323.75	9.211	-1	20.4135	26.8305	2.1				1.41735
407.8	355.16	52.64	134.92	272.88	3.178	-1	29.2485	24.2265	2.1			643.34	463.83	179.5	208.63	434.71	3.178	-1	29.2485	24.2265	2.1				1.59304
274.47	255.88	18.59	145.62	128.84	3.119	-1	30.3645	27.2025	2.1			455.88	379.36	76.52	217.09	238.79	3.119	-1	30.3645	27.2025	2.1				1.85338
260.84	219.63	41.21	131.67	129.17	6.362	-1	29.8065	30.2715	2.1			410.95	317.57	93.39	201.17	209.78	6.362	-1	29.8065	30.2715	2.1				1.62406
300.56	241.75	58.81	134.07	166.49	3.564	-1	23.6685	31.9455	2.1			437.93	361.21	76.72	205.29	232.64	3.564	-1	23.6685	31.9455	2.1				1.39732
437.78	420.58	17.2	130.62	307.16	3.535	-1	24.1335	28.4115	2.1			639.46	591.01	48.44	198.05	441.41	3.535	-1	24.1335	28.4115	2.1				1.43707
427.57	338.93	88.64	132.92	294.65	2.218	-1	27.2955	29.9925	2.1			618.58	488.63	129.95	202	416.58	2.218	-1	27.2955	29.9925	2.1				1.41381
537.25	491.64	45.61	131.67	405.58	8.321	-1	25.4355	31.2015	2.1			968.84	813.73	155.11	201.17	767.66	8.321	-1	25.4355	31.2015	2.1				1.89275
339.54	285.17	54.37	149.49	190.04	0.658	-1	21.5295	23.8545	2.1			464.56	385.33	79.24	223.39	241.17	0.658	-1	21.5295	23.8545	2.1				1.26905
329.28	288.22	41.06	134.07	195.21	6.45	-1	21.4365	24.5055	2.1			550.27	460.58	89.69	205.29	344.98	6.45	-1	21.4365	24.5055	2.1				1.76723
529.27	500.28	28.99	131.67	397.6	4.279	-1	27.8535	23.8545	2.1			741.49	642	99.49	201.17	540.32	4.279	-1	27.8535	23.8545	2.1				1.35895
401.24	413.5	-12.26	131.67	269.58	0.8	-1	23.5755	23.9475	2.1			526.84	540.83	-13.99	201.17	325.67	0.8	-1	23.5755	23.9475	2.1				1.20806
316.09	290.73	25.35	138.61	177.48	0	-1	23.1105	24.5985	2.1			515.28	439.53	75.75	210.01	305.27	0	-1	23.1105	24.5985	2.1				1.72002
Cell 04																									Normalization
CenpC												CENPE													DHC/CenpC
IntTotal	BackgPeriphery	SignalA	BackgOffset	SignalB	SeqDists	ChanDists	Xpos(um)	Ypos(um)	Zpos(um)	;		IntTotal	BackgPeriphery	SignalA	BackgOffset	SignalB	SeqDists	ChanDists	Xpos(um)	Ypos(um)	Zpos(um)	;			Signal B	2.14365
458.1	366.65	91.45	207.8	250.31	0.588	-1	30.5505	34.7355	1.75			919.64	763.5	156.14	388.61	531.04	0.588	-1	30.5505	34.7355	1.75				2.12153
327.55	287.96	39.6	191.95	135.6	1.897	-1	31.1085	34.5495	1.75			613.34	497.17	116.17	350.36	262.98	1.897	-1	31.1085	34.5495	1.75				1.93938
381.28	332.41	48.88	191.95	189.33	2.798	-1	29.2485	34.1775	1.75			748.98	525.19	223.79	350.36	398.62	2.798	-1	29.2485	34.1775	1.75				2.10542
521.34	459.33	62.01	205.36	315.98	0.542	-1	28.5045	36.8745	1.75			758.19	713.11	45.09	376.29	381.9	0.542	-1	28.5045	36.8745	1.75				1.20862
559.67	397.82	161.85	191.95	367.72	0.465	-1	28.2255	37.3395	1.75			1264.81	823.18	441.63	350.36	914.45	0.465	-1	28.2255	37.3395	1.75				2.48681
351.75	354.09	-2.34	189.47	162.28	3.091	-1	28.5975	37.6185	1.75			801.62	706.81	94.81	343.69	457.93	3.091	-1	28.5975	37.6185	1.75				2.82185
428.91	298.83	130.07	191.95	236.95	6.862	-1	25.7145	38.7345	1.75			943.35	777.84	165.51	350.36	592.99	6.862	-1	25.7145	38.7345	1.75				2.5026
515.49	448.29	67.2	187.98	327.51	0.474	-1	29.4345	32.9685	1.75			1066.08	768.91	297.17	337.19	728.89	0.474	-1	29.4345	32.9685	1.75				2.22555
512.73	458.8	53.93	191.95	320.78	7.002	-1	29.8995	33.0615	1.75			1021.62	799.86	221.76	350.36	671.25	7.002	-1	29.8995	33.0615	1.75				2.09256
432.27	350.51	81.77	175.58	256.7	0.595	-1	23.8545	36.5955	1.75			744.27	647.96	96.31	322.36	421.9	0.595	-1	23.8545	36.5955	1.75				1.64355
458.89	392.81	66.08	192.8	266.08	2.441	-1	23.4825	37.0605	1.75			922.09	733.84	188.25	357.18	564.92	2.441	-1	23.4825	37.0605	1.75				2.12312
552.58	466.69	85.89	184.93	367.65	0.795	-1	25.8075	37.8045	1.75			1012.79	917.86	94.93	342.67	670.11	0.795	-1	25.8075	37.8045	1.75				1.82268
419.34	351.05	68.29	192.8	226.54	1.398	-1	25.0635	38.0835	1.75			1080.53	777.72	302.81	357.18	723.35	1.398	-1	25.0635	38.0835	1.75				3.19303
394.83	323.12	71.71	184.93	209.9	6.4	-1	26.4585	37.9905	1.75			716.09	527.01	189.07	342.67	373.41	6.4	-1	26.4585	37.9905	1.75				1.77899
480.92	397.12	83.8	175.58	305.34	3.516	-1	30.1785	32.7825	1.75			843.33	710.51	132.83	322.36	520.97	3.516	-1	30.1785	32.7825	1.75				1.7062
312.02	269.01	43.01	175.58	136.45	2.331	-1	28.0395	35.5725	1.75			806.22	690.85	115.37	322.36	483.86	2.331	-1	28.0395	35.5725	1.75				3.54606
387.88	333.73	54.15	184.1	203.78	2.104	-1	26.9235	33.5265	1.75			781.31	649.18	132.14	336.39	444.92	2.104	-1	26.9235	33.5265	1.75				2.18333
334.1	296.03	38.06	194.46	139.64	2.139	-1	28.4115	35.0145	1.75			656.91	557.1	99.81	363.46	293.45	2.139	-1	28.4115	35.0145	1.75				2.10148
471.55	443.79	27.77	191.95	279.6	3.87	-1	26.2725	35.0145	1.75			921.71	742.9	178.81	350.36	571.35	3.87	-1	26.2725	35.0145	1.75				2.04345
507.19	430.4	76.78	173.04	334.15	3.713	-1	24.0405	31.8525	1.75			1044.76	893.67	151.09	316.07	728.69	3.713	-1	24.0405	31.8525	1.75				2.18073
526.39	470.93	55.46	153.32	373.07	3.894	-1	25.4355	35.2935	1.75			1004.8	872.9	131.9	279.62	725.18	3.894	-1	25.4355	35.2935	1.75				1.94382
540.04	479.2	60.84	149.15	390.89	0.877	-1	22.9245	32.3175	1.75			1060.49	934.7	125.79	267.82	792.66	0.877	-1	22.9245	32.3175	1.75				2.02783
596.06	521.55	74.51	175.58	420.48	4.758	-1	23.3895	33.0615	1.75			1320.87	1070.77	250.1	322.36	998.5	4.758	-1	23.3895	33.0615	1.75				2.37467
357.55	323.77	33.78	160.11	197.44	0.795	-1	28.1325	33.4335	1.75			623.9	502.11	121.79	294.18	329.73	0.795	-1	28.1325	33.4335	1.75				1.67003
354.15	301.21	52.94	200.31	153.84	6.059	-1	27.8535	34.1775	1.75			607.63	524.94	82.69	372.66	234.96	6.059	-1	27.8535	34.1775	1.75				1.5273
598.32	505.28	93.04	137.27	461.05	2.746	-1	25.9935	28.4115	1.75			1048.45	883.75	164.7	238.75	809.7	2.746	-1	25.9935	28.4115	1.75				1.75621
445.33	351.28	94.05	158.01	287.32	4.442	-1	23.5755	29.7135	1.75			984.53	748.68	235.85	289.24	695.29	4.442	-1	23.5755	29.7135	1.75				2.41992
432.76	369.41	63.35	156.69	276.07	1.769	-1	27.7605	31.2015	1.75			809.91	647.93	161.97	284.89	525.01	1.769	-1	27.7605	31.2015	1.75				1.90173
430.23	395.17	35.06	149.75	280.47	2.414	-1	29.5275	31.1085	1.75			888.66	812.87	75.79	272.5	616.16	2.414	-1	29.5275	31.1085	1.75				2.19688
476.73	413.37	63.36	158.01	318.72	3.762	-1	27.2025	30.4575	1.75			898.16	735.69	162.46	289.24	608.92	3.762	-1	27.2025	30.4575	1.75				1.91052
615.91	495.1	120.81	139.53	476.38	0.501	-1	27.7605	26.7375	1.75			1379.92	1113.77	266.15	241.08	1138.84	0.501	-1	27.7605	26.7375	1.75				2.39061
486.86	454.27	32.59	147.65	339.21	1.265	-1	28.2255	26.9235	1.75			1170.08	932.58	237.5	265.27	904.8	1.265	-1	28.2255	26.9235	1.75				2.66737
313.34	247.58	65.76	158.01	155.33	5.998	-1	29.4345	26.5515	1.75			619.55	461.96	157.59	289.24	330.31	5.998	-1	29.4345	26.5515	1.75				2.1265
437.4	406.93	30.47	149.75	287.65	1.315	-1	24.2265	29.5275	1.75			832.36	760.08	72.28	272.5	559.86	1.315	-1	24.2265	29.5275	1.75				1.94632
631.98	507.25	124.73	161.22	470.76	2.303	-1	25.5285	29.3415	1.75			1325.92	1029.73	296.18	298.23	1027.69	2.303	-1	25.5285	29.3415	1.75				2.18304
454.16	432.44	21.72	153.32	300.84	6.3	-1	23.9475	31.0155	1.75			916.61	817.03	99.57	279.62	636.99	6.3	-1	23.9475	31.0155	1.75				2.11737
391.17	332.03	59.14	160.11	231.06	0	-1	27.2025	36.4095	1.75			772.86	620.07	152.79	294.18	478.68	0	-1	27.2025	36.4095	1.75				2.07167
Cell 05																									Normalization
CenpC												CENPE													DHC/CenpC
IntTotal	BackgPeriphery	SignalA	BackgOffset	SignalB	SeqDists	ChanDists	Xpos(um)	Ypos(um)	Zpos(um)	;		IntTotal	BackgPeriphery	SignalA	BackgOffset	SignalB	SeqDists	ChanDists	Xpos(um)	Ypos(um)	Zpos(um)	;			Signal B	1.2622
419.64	389.69	29.94	145.13	274.51	0.989	-1	30.5505	34.2705	1.75			501.71	406.42	95.29	187.92	313.78	0.989	-1	30.5505	34.2705	1.75				1.14305
430.54	391.79	38.75	157.4	273.14	2.325	-1	31.2015	35.0145	1.75			549.01	485.72	63.29	205.02	343.99	2.325	-1	31.2015	35.0145	1.75				1.25939
414.18	355.65	58.54	147.65	266.53	0.501	-1	33.4335	35.6655	1.75			577.15	420.93	156.22	192.78	384.36	0.501	-1	33.4335	35.6655	1.75				1.44209
393.85	340.62	53.24	154.36	239.49	2.441	-1	33.8985	35.4795	1.75			494.85	384.71	110.14	200.29	294.56	2.441	-1	33.8985	35.4795	1.75				1.22995
456.73	383.83	72.89	123.93	332.8	3.73	-1	32.0385	33.8985	1.75			552.13	487.21	64.91	164.8	387.33	3.73	-1	32.0385	33.8985	1.75				1.16385
607.67	480.54	127.14	130.24	477.44	2.147	-1	28.3185	33.6195	1.75			804.07	708.54	95.53	173.16	630.91	2.147	-1	28.3185	33.6195	1.75				1.32144
509.58	452.68	56.9	136.91	372.67	0.75	-1	26.2725	32.9685	1.75			677.59	587.8	89.79	181.95	495.64	0.75	-1	26.2725	32.9685	1.75				1.32997
497.38	445.45	51.94	136.91	360.47	3.361	-1	27.0165	33.0615	1.75			682.91	545.38	137.53	181.95	500.96	3.361	-1	27.0165	33.0615	1.75				1.38974
445.74	355.08	90.66	151.22	294.52	0.857	-1	23.7615	33.8985	1.75			532.31	426.83	105.48	199.58	332.73	0.857	-1	23.7615	33.8985	1.75				1.12974
408.76	338.78	69.99	127.47	281.3	4.561	-1	23.2035	33.2475	1.75			517.85	439.72	78.13	171.33	346.52	4.561	-1	23.2035	33.2475	1.75				1.23185
327.36	276.94	50.43	142.99	184.37	6.156	-1	24.7845	37.5255	1.75			487.56	436.77	50.78	188.17	299.38	6.156	-1	24.7845	37.5255	1.75				1.6238
439.4	352.66	86.75	136.91	302.49	0.795	-1	30.9225	37.9905	1.75			627.99	507.62	120.37	181.95	446.04	0.795	-1	30.9225	37.9905	1.75				1.47456
444.47	393.17	51.3	141.98	302.49	2.054	-1	31.6665	38.2695	1.75			564.08	439.04	125.04	187.84	376.24	2.054	-1	31.6665	38.2695	1.75				1.24381
403.76	327.32	76.44	135.16	268.6	0.971	-1	29.6205	38.0835	1.75			483.82	376.31	107.51	177.53	306.29	0.971	-1	29.6205	38.0835	1.75				1.14032
528.47	439.02	89.45	134.7	393.77	1.5	-1	28.6905	38.3625	1.75			554.67	486.1	68.57	180.33	374.35	1.5	-1	28.6905	38.3625	1.75				0.950682
583.64	452.99	130.64	116.47	467.16	3.323	-1	29.9925	39.1065	1.75			680.74	567.62	113.12	157.65	523.09	3.323	-1	29.9925	39.1065	1.75				1.11972
435.45	342.54	92.91	128.8	306.65	0.542	-1	28.9695	35.9445	1.75			631.61	520.68	110.93	172.13	459.48	0.542	-1	28.9695	35.9445	1.75				1.49839
374.84	350.38	24.46	130.13	244.71	6.221	-1	29.4345	36.2235	1.75			492.96	439.79	53.17	174.4	318.56	6.221	-1	29.4345	36.2235	1.75				1.30179
380.99	348.48	32.51	128.8	252.18	0.857	-1	24.1335	32.9685	1.75			483.47	418.46	65.01	172.13	311.34	0.857	-1	24.1335	32.9685	1.75				1.23459
425.52	358.73	66.79	125.38	300.14	5.86	-1	24.7845	32.4105	1.75			604.52	473.61	130.91	168.07	436.45	5.86	-1	24.7845	32.4105	1.75				1.45415
588.47	491.08	97.39	141.98	446.49	0.658	-1	30.6435	32.3175	1.75			737.78	607.91	129.87	187.84	549.93	0.658	-1	30.6435	32.3175	1.75				1.23167
687.12	601.06	86.06	148.3	538.82	4.985	-1	30.1785	31.8525	1.75			796.31	694.63	101.67	194.89	601.42	4.985	-1	30.1785	31.8525	1.75				1.11618
496.61	454.31	42.3	128.8	367.81	0.595	-1	26.1795	28.8765	1.75			549.19	477.4	71.78	172.13	377.06	0.595	-1	26.1795	28.8765	1.75				1.02515
462.03	376.87	85.16	134.7	327.33	4.111	-1	26.5515	28.4115	1.75			501.64	395.05	106.59	180.33	321.31	4.111	-1	26.5515	28.4115	1.75				0.981609
533.72	490.82	42.9	127	406.72	0.916	-1	29.8065	30.9225	1.75			713.67	619.72	93.95	168.77	544.9	0.916	-1	29.8065	30.9225	1.75				1.33974
470.36	409.98	60.38	123.53	346.84	2.059	-1	30.1785	30.0855	1.75			622.09	497.97	124.12	168.96	453.13	2.059	-1	30.1785	30.0855	1.75				1.30645
584.47	508.94	75.53	130.13	454.34	3.334	-1	28.2255	30.7365	1.75			836.22	668.16	168.07	174.4	661.83	3.334	-1	28.2255	30.7365	1.75				1.45668
444.92	424.18	20.74	127.47	317.45	2.163	-1	25.1565	32.0385	1.75			617.89	527.38	90.51	171.33	446.56	2.163	-1	25.1565	32.0385	1.75				1.40671
439.68	375.14	64.54	128.8	310.87	11.729	-1	24.2265	30.0855	1.75			576.58	456.54	120.05	172.13	404.45	11.729	-1	24.2265	30.0855	1.75				1.30103
373.11	352.55	20.56	128.8	244.31	12.935	-1	29.4345	40.5945	1.75			507.15	442.3	64.84	172.13	335.02	12.935	-1	29.4345	40.5945	1.75				1.37129
433.83	363.23	70.6	125.95	307.88	0.708	-1	24.5985	28.5975	1.75			473.06	401.97	71.09	170.28	302.78	0.708	-1	24.5985	28.5975	1.75				0.983435
428.93	392.69	36.23	132.02	296.91	7.377	-1	24.3195	29.2485	1.75			507.94	436.55	71.39	177.05	330.89	7.377	-1	24.3195	29.2485	1.75				1.11445
414.09	356.08	58.01	130.13	283.96	0	-1	30.4575	33.3405	1.75			553.61	462.61	91	174.4	379.21	0	-1	30.4575	33.3405	1.75				1.33543
426.9	375.19	51.7	143.28	283.62	0.75	-1	26.2725	38.6415	2.45			683.73	566.05	117.68	172.53	511.21	0.75	-1	26.2725	38.6415	2.45				1.80245
633.34	554.01	79.32	126.21	507.13	0.8	-1	26.9235	38.2695	2.45			875.16	739.04	136.12	139.91	735.25	0.8	-1	26.9235	38.2695	2.45				1.44983
593.45	529.74	63.71	125.49	467.96	1.295	-1	26.4585	37.6185	2.45			697.24	662.8	34.45	134.96	562.28	1.295	-1	26.4585	37.6185	2.45				1.20156
543.03	458.53	84.5	125	418.03	0.595	-1	27.6675	38.0835	2.45			718.68	531.17	187.51	150.1	568.58	0.595	-1	27.6675	38.0835	2.45				1.36014
726.04	754.73	-28.7	127.09	598.95	4.315	-1	27.2955	37.6185	2.45			960.35	996.74	-36.4	132.76	827.58	4.315	-1	27.2955	37.6185	2.45				1.38172
292.68	262.62	30.06	128.05	164.63	4.492	-1	23.8545	35.0145	2.45			402.84	261.66	141.18	138.36	264.48	4.492	-1	23.8545	35.0145	2.45				1.60651
581.47	544.3	37.18	121.1	460.38	0.558	-1	27.8535	37.0605	2.45			693.56	668.58	24.97	134.84	558.71	0.558	-1	27.8535	37.0605	2.45				1.21358
601.81	449.57	152.24	126.21	475.6	4.648	-1	27.8535	36.5025	2.45			653.86	535.88	117.98	139.91	513.95	4.648	-1	27.8535	36.5025	2.45				1.08063
420.17	345.49	74.68	124.81	295.36	3.472	-1	32.2245	38.0835	2.45			512.27	464.3	47.97	144.27	368	3.472	-1	32.2245	38.0835	2.45				1.24594
511.87	388.16	123.71	131.09	380.78	3.125	-1	33.4335	34.8285	2.45			535.84	437.89	97.95	160.93	374.91	3.125	-1	33.4335	34.8285	2.45				0.984584
424.54	410.25	14.29	124.97	299.57	6.975	-1	31.5735	32.3175	2.45			503	463.2	39.8	148.1	354.9	6.975	-1	31.5735	32.3175	2.45				1.1847
570.36	500.22	70.15	127.13	443.23	8.932	-1	24.8775	30.3645	2.45			793.59	594.06	199.53	139.46	654.13	8.932	-1	24.8775	30.3645	2.45				1.47583
383.83	293.32	90.51	124.27	259.56	0	-1	31.8525	35.9445	2.45			475.13	377.33	97.8	145.17	329.96	0	-1	31.8525	35.9445	2.45				1.27123
Cell 06																									Normalization
CenpC												CENPE													DHC/CenpC
IntTotal	BackgPeriphery	SignalA	BackgOffset	SignalB	SeqDists	ChanDists	Xpos(um)	Ypos(um)	Zpos(um)	;		IntTotal	BackgPeriphery	SignalA	BackgOffset	SignalB	SeqDists	ChanDists	Xpos(um)	Ypos(um)	Zpos(um)	;			Signal B	1.30745
462.34	339.51	122.83	176.43	285.91	0.335	-1	6.6495	22.8315	1.05			641.67	484.42	157.26	253.14	388.54	0.335	-1	6.6495	22.8315	1.05				1.35896
434.36	402.61	31.75	166.27	268.09	2.042	-1	6.9285	23.0175	1.05			689.4	515.34	174.06	238.99	450.41	2.042	-1	6.9285	23.0175	1.05				1.68007
484.4	426.76	57.64	141.23	343.17	3.561	-1	8.6955	24.0405	1.05			667.62	608.67	58.95	201.8	465.82	3.561	-1	8.6955	24.0405	1.05				1.3574
416.98	400.97	16	138.29	278.69	1.769	-1	11.0205	26.7375	1.05			519.88	405.92	113.96	195.98	323.9	1.769	-1	11.0205	26.7375	1.05				1.16222
435.89	398.8	37.08	152.18	283.71	0.416	-1	12.7875	26.6445	1.05			617.53	468.53	149	218.38	399.15	0.416	-1	12.7875	26.6445	1.05				1.40689
441.91	361.85	80.06	150.03	291.88	1.677	-1	12.9735	26.2725	1.05			574.35	481.06	93.29	216.38	357.97	1.677	-1	12.9735	26.2725	1.05				1.22643
317.87	273.29	44.58	152.3	165.57	10.131	-1	14.6475	26.3655	1.05			453.62	340.99	112.63	212.75	240.87	10.131	-1	14.6475	26.3655	1.05				1.45479
365.24	347.71	17.53	136.11	229.12	0.93	-1	7.3005	19.3905	1.05			499.46	403.16	96.3	192.27	307.18	0.93	-1	7.3005	19.3905	1.05				1.34069
362.67	347.92	14.75	141.23	221.45	0.542	-1	8.0445	19.9485	1.05			509.24	449.5	59.74	201.8	307.45	0.542	-1	8.0445	19.9485	1.05				1.38835
360.27	323.63	36.65	146.4	213.87	9.588	-1	7.5795	20.2275	1.05			554.41	449.02	105.39	209.66	344.75	9.588	-1	7.5795	20.2275	1.05				1.61196
306.79	256.52	50.27	133.11	173.68	0.658	-1	16.6935	23.2035	1.05			450.36	351.73	98.63	186.61	263.76	0.658	-1	16.6935	23.2035	1.05				1.51865
290.11	268.93	21.19	145.04	145.07	2.121	-1	16.7865	22.5525	1.05			352.92	282.4	70.52	207.27	145.65	2.121	-1	16.7865	22.5525	1.05				1.004
328.73	286.11	42.62	140.29	188.44	1.292	-1	15.4845	24.2265	1.05			440.18	325.5	114.67	199.63	240.55	1.292	-1	15.4845	24.2265	1.05				1.27653
545.59	472.69	72.9	148.57	397.02	2.441	-1	14.3685	23.5755	1.05			804.64	645.35	159.29	213.07	591.56	2.441	-1	14.3685	23.5755	1.05				1.49
300.76	267.61	33.15	141.31	159.45	0.882	-1	15.1125	21.2505	1.05			464.68	324.39	140.29	200	264.67	0.882	-1	15.1125	21.2505	1.05				1.65989
370.52	303.2	67.32	142.75	227.78	4.268	-1	15.3915	20.4135	1.05			466.59	372.89	93.69	203.64	262.95	4.268	-1	15.3915	20.4135	1.05				1.1544
363.32	340.99	22.32	144.92	218.4	1.04	-1	11.2065	19.5765	1.05			431.35	343.11	88.24	205.74	225.61	1.04	-1	11.2065	19.5765	1.05				1.03301
349.94	279.69	70.25	133.16	216.78	1.789	-1	10.7415	18.6465	1.05			358.81	261.73	97.08	188.05	170.76	1.789	-1	10.7415	18.6465	1.05				0.787711
286.99	260.43	26.55	155.29	131.69	3.07	-1	12.3225	17.8095	1.05			343.87	248.11	95.77	221.43	122.45	3.07	-1	12.3225	17.8095	1.05				0.929835
299.6	262.2	37.39	146.4	153.2	0.542	-1	9.2535	17.7165	1.05			390.15	290.89	99.26	209.66	180.48	0.542	-1	9.2535	17.7165	1.05				1.17807
251.7	227.02	24.68	154.35	97.35	7.377	-1	9.7185	17.4375	1.05			328.26	280.2	48.06	217.88	110.38	7.377	-1	9.7185	17.4375	1.05				1.13385
576.14	489.24	86.89	133.16	442.98	1.71	-1	13.8105	23.5755	1.05			845.79	723.15	122.64	188.05	657.74	1.71	-1	13.8105	23.5755	1.05				1.48481
414.89	352.94	61.95	154.79	260.11	5.443	-1	14.4615	25.1565	1.05			592.31	440.39	151.91	219.73	372.57	5.443	-1	14.4615	25.1565	1.05				1.43236
437.45	384.63	52.83	149.16	288.29	0.837	-1	9.3465	23.2965	1.05			552.4	477.27	75.13	211.35	341.05	0.837	-1	9.3465	23.2965	1.05				1.18301
392.63	368.96	23.67	137.51	255.12	0.795	-1	9.3465	22.4595	1.05			485.16	448.53	36.63	194.87	290.29	0.795	-1	9.3465	22.4595	1.05				1.13786
347.48	309.11	38.37	146.4	201.08	2.941	-1	9.6255	21.7155	1.05			441.78	365.75	76.02	209.66	232.11	2.941	-1	9.6255	21.7155	1.05				1.15432
350.44	312.42	38.02	165.32	185.12	0	-1	12.4155	22.6455	1.05			473.15	373.5	99.65	229.31	243.85	0	-1	12.4155	22.6455	1.05				1.31725
414.86	383.96	30.9	119.73	295.13	5.599	-1	12.6015	25.4355	2.45			552.59	489.42	63.17	165.35	387.24	5.599	-1	12.6015	25.4355	2.45				1.3121
276.8	225.83	50.97	99.42	177.38	1.977	-1	7.0215	25.9005	2.45			434.25	314.48	119.77	139.71	294.55	1.977	-1	7.0215	25.9005	2.45				1.66056
301.75	285.44	16.3	103.99	197.76	7.107	-1	8.5095	27.2025	2.45			410.66	326.53	84.13	146.08	264.58	7.107	-1	8.5095	27.2025	2.45				1.33788
495.13	408.72	86.41	111.31	383.82	1.971	-1	13.7175	22.3665	2.45			681.77	527.63	154.14	153.64	528.13	1.971	-1	13.7175	22.3665	2.45				1.37598
447.04	394.07	52.97	108.83	338.21	3.924	-1	13.0665	24.2265	2.45			559.94	502.1	57.84	150.84	409.1	3.924	-1	13.0665	24.2265	2.45				1.2096
348.75	296.06	52.69	111.46	237.29	3.619	-1	9.7185	26.2725	2.45			482.8	338.22	144.58	153.8	329	3.619	-1	9.7185	26.2725	2.45				1.38649
401.93	333.89	68.04	99.49	302.45	6.642	-1	8.1375	23.0175	2.45			499.11	395.41	103.7	136.21	362.91	6.642	-1	8.1375	23.0175	2.45				1.1999
406.73	346.82	59.91	103.84	302.89	7.011	-1	12.8805	18.3675	2.45			502.16	390.91	111.25	146.1	356.06	7.011	-1	12.8805	18.3675	2.45				1.17554
380.84	353.13	27.71	99.49	281.35	0.501	-1	6.3705	20.9715	2.45			502.17	379.29	122.88	136.21	365.96	0.501	-1	6.3705	20.9715	2.45				1.30073
404.82	391.26	13.56	111.53	293.29	3.036	-1	6.8355	20.7855	2.45			521.05	467.93	53.12	154.43	366.62	3.036	-1	6.8355	20.7855	2.45				1.25003
252.65	214.61	38.05	111.53	141.12	5.196	-1	5.4405	23.4825	2.45			357.9	259.78	98.12	154.43	203.47	5.196	-1	5.4405	23.4825	2.45				1.44182
333.71	278.64	55.07	110.07	223.64	0	-1	9.1605	27.1095	2.45			444.97	393.39	51.58	153.79	291.18	0	-1	9.1605	27.1095	2.45				1.302
Cell 07																									Normalization
CenpC												CENPE													DHC/CenpC
IntTotal	BackgPeriphery	SignalA	BackgOffset	SignalB	SeqDists	ChanDists	Xpos(um)	Ypos(um)	Zpos(um)	;		IntTotal	BackgPeriphery	SignalA	BackgOffset	SignalB	SeqDists	ChanDists	Xpos(um)	Ypos(um)	Zpos(um)	;			Signal B	2.89295
259.04	226.35	32.69	140.53	118.51	2.76	-1	23.9475	22.5525	3.15			473.67	370.64	103.03	206.3	267.37	2.76	-1	23.9475	22.5525	3.15				2.2561
252.07	200.9	51.17	139.07	113	4.93	-1	26.2725	21.0645	3.15			475.38	370.27	105.11	204.89	270.49	4.93	-1	26.2725	21.0645	3.15				2.39372
295.03	257.54	37.49	139.07	155.96	1.789	-1	22.2735	23.9475	3.15			498.89	413.19	85.7	204.89	294	1.789	-1	22.2735	23.9475	3.15				1.8851
515.24	469.35	45.89	140.53	374.71	0.726	-1	20.6925	23.1105	3.15			1032.37	982.38	49.99	206.3	826.07	0.726	-1	20.6925	23.1105	3.15				2.20456
529.65	499.8	29.85	141.85	387.8	1.584	-1	20.2275	22.5525	3.15			1017.58	943.88	73.7	207.31	810.28	1.584	-1	20.2275	22.5525	3.15				2.08943
380.1	358.88	21.21	140.53	239.57	5.996	-1	19.0185	23.5755	3.15			840.04	668.55	171.49	206.3	633.74	5.996	-1	19.0185	23.5755	3.15				2.64532
222.98	173.58	49.4	141.85	81.12	4.617	-1	21.4365	29.0625	3.15			431.53	318.09	113.44	207.31	224.22	4.617	-1	21.4365	29.0625	3.15				2.76405
225.12	213.55	11.56	138.22	86.9	0.501	-1	16.8795	28.3185	3.15			598.52	458.78	139.74	205	393.52	0.501	-1	16.8795	28.3185	3.15				4.52842
239.93	219.03	20.9	136.14	103.8	10.456	-1	16.4145	28.1325	3.15			646.78	463.93	182.85	203.13	443.64	10.456	-1	16.4145	28.1325	3.15				4.27399
328.9	281.35	47.55	143	185.89	8.237	-1	23.8545	20.7855	3.15			587.89	437.25	150.64	213.31	374.58	8.237	-1	23.8545	20.7855	3.15				2.01506
249.71	225.51	24.2	137.8	111.91	1.248	-1	22.9245	28.9695	3.15			542.11	456.75	85.35	202.67	339.44	1.248	-1	22.9245	28.9695	3.15				3.03315
204.01	187.28	16.73	139.07	64.94	0.558	-1	24.0405	29.5275	3.15			658.71	572.88	85.84	204.89	453.82	0.558	-1	24.0405	29.5275	3.15				6.9883
263.02	234.63	28.38	137.01	126.01	0.416	-1	24.0405	28.9695	3.15			752.42	635.56	116.86	203.5	548.92	0.416	-1	24.0405	28.9695	3.15				4.35616
278.34	255.44	22.9	141.85	136.49	8.928	-1	23.6685	29.1555	3.15			869.53	657.85	211.68	207.31	662.23	8.928	-1	23.6685	29.1555	3.15				4.85186
435.53	372.87	62.66	146.29	289.24	0.651	-1	20.3205	20.8785	3.15			1038.36	811.55	226.8	210.99	827.36	0.651	-1	20.3205	20.8785	3.15				2.86046
434.56	410.91	23.65	139.16	295.4	5.145	-1	20.9715	20.8785	3.15			1009.96	840.95	169.01	203.09	806.87	5.145	-1	20.9715	20.8785	3.15				2.73145
443.21	398.39	44.82	137.01	306.2	6.002	-1	20.4135	25.9935	3.15			1107.46	851.59	255.87	203.5	903.96	6.002	-1	20.4135	25.9935	3.15				2.95219
209.67	182.92	26.75	132.72	76.95	2.703	-1	26.2725	24.6915	3.15			434.03	323.94	110.1	198.16	235.87	2.703	-1	26.2725	24.6915	3.15				3.06524
306.7	255.9	50.79	141.85	164.84	3.119	-1	23.5755	24.5055	3.15			593.18	431.59	161.59	207.31	385.87	3.119	-1	23.5755	24.5055	3.15				2.34088
251.22	226.38	24.84	138.22	113	0.916	-1	23.0175	27.5745	3.15			541.49	440.27	101.21	205	336.49	0.916	-1	23.0175	27.5745	3.15				2.97779
360.79	317.79	43	133.92	226.87	3.475	-1	22.1805	27.2025	3.15			688.7	604.74	83.96	199.71	488.99	3.475	-1	22.1805	27.2025	3.15				2.15538
367.23	334.15	33.08	137.01	230.22	3.456	-1	21.2505	23.8545	3.15			633.35	537.43	95.92	203.5	429.85	3.456	-1	21.2505	23.8545	3.15				1.86713
443.18	419.12	24.06	144.99	298.19	3.722	-1	22.6455	20.6925	3.15			785.76	740.1	45.65	208.9	576.86	3.722	-1	22.6455	20.6925	3.15				1.93454
288.96	253.04	35.92	134.29	154.68	1.302	-1	19.0185	19.8555	3.15			614.55	468.92	145.62	199.74	414.81	1.302	-1	19.0185	19.8555	3.15				2.68173
238.93	195.72	43.2	133.92	105.01	8.729	-1	19.0185	18.5535	3.15			449.71	329.13	120.57	199.71	250	8.729	-1	19.0185	18.5535	3.15				2.38073
419.71	373.75	45.96	116.95	302.76	3.632	-1	21.1575	27.0165	3.15			1009.78	776.48	233.3	169.73	840.05	3.632	-1	21.1575	27.0165	3.15				2.77464
234.39	232.02	2.37	135.74	98.65	0	-1	17.5305	27.2025	3.15			638.59	505.07	133.52	201.22	437.36	0	-1	17.5305	27.2025	3.15				4.43345
272.98	225	47.98	129.73	143.25	2.833	-1	23.5755	26.4585	3.5			547.89	368.62	179.27	204.58	343.31	2.833	-1	23.5755	26.4585	3.5				2.39658
450.75	394.47	56.27	130.83	319.92	1.539	-1	18.5535	25.6215	3.5			984.85	895.23	89.61	208.69	776.16	1.539	-1	18.5535	25.6215	3.5				2.42611
393.89	355.76	38.13	129.18	264.72	2.513	-1	19.9485	24.9705	3.5			658.51	590.54	67.97	203.1	455.4	2.513	-1	19.9485	24.9705	3.5				1.72031
324.18	303.44	20.74	129.1	195.08	0.921	-1	17.9955	23.3895	3.5			706.78	655.29	51.49	203.55	503.23	0.921	-1	17.9955	23.3895	3.5				2.57961
415.77	392.87	22.9	178.6	237.17	1.853	-1	18.6465	22.7385	3.5			838.87	761.58	77.29	361.91	476.96	1.853	-1	18.6465	22.7385	3.5				2.01105
320.67	292.01	28.66	127.83	192.85	0.566	-1	16.8795	22.1805	3.5			750.61	645.89	104.72	202.95	547.66	0.566	-1	16.8795	22.1805	3.5				2.83982
314.61	265.1	49.52	128.53	186.08	4.761	-1	16.7865	21.6225	3.5			597.75	504.94	92.81	202.72	395.02	4.761	-1	16.7865	21.6225	3.5				2.12285
319.22	306.05	13.17	123.52	195.7	3.941	-1	17.8095	26.2725	3.5			815.84	760.46	55.38	201.93	613.91	3.941	-1	17.8095	26.2725	3.5				3.137
423.69	432.6	-8.9	129.73	293.96	0.542	-1	19.1115	22.5525	3.5			886.32	765.16	121.16	204.58	681.73	0.542	-1	19.1115	22.5525	3.5				2.31913
433.22	413.13	20.08	127.83	305.39	0	-1	19.5765	22.2735	3.5			879.05	821.82	57.23	202.95	676.09	0	-1	19.5765	22.2735	3.5				2.21386
Cell 08																									Normalization
CenpC												CENPE													DHC/CenpC
IntTotal	BackgPeriphery	SignalA	BackgOffset	SignalB	SeqDists	ChanDists	Xpos(um)	Ypos(um)	Zpos(um)	;		IntTotal	BackgPeriphery	SignalA	BackgOffset	SignalB	SeqDists	ChanDists	Xpos(um)	Ypos(um)	Zpos(um)	;			Signal B	1.84718
317.66	271.7	45.95	166.38	151.27	2.847	-1	21.4365	28.4115	1.75			695.08	500.38	194.7	232.54	462.54	2.847	-1	21.4365	28.4115	1.75				3.05771
381.65	333.13	48.53	161.1	220.56	0.857	-1	19.2045	26.6445	1.75			701.36	564.68	136.68	224.77	476.59	0.857	-1	19.2045	26.6445	1.75				2.16082
450.15	407.56	42.59	169	281.14	2.513	-1	19.8555	26.0865	1.75			804.58	678.96	125.62	236.33	568.25	2.513	-1	19.8555	26.0865	1.75				2.02123
411.68	373.1	38.59	187.52	224.16	2.711	-1	21.8085	27.6675	1.75			691	560.03	130.98	263.32	427.68	2.711	-1	21.8085	27.6675	1.75				1.90792
428.67	406.06	22.61	159.45	269.22	3.749	-1	24.5055	27.3885	1.75			800.06	667.88	132.17	220.84	579.22	3.749	-1	24.5055	27.3885	1.75				2.15147
414.26	349.48	64.79	152.03	262.23	0.708	-1	27.9465	25.9005	1.75			603.73	524.93	78.8	211.55	392.18	0.708	-1	27.9465	25.9005	1.75				1.49556
295.01	255.2	39.8	166.38	128.62	0.916	-1	28.5975	25.6215	1.75			416.05	339.96	76.09	232.54	183.51	0.916	-1	28.5975	25.6215	1.75				1.42676
418.12	387.44	30.68	166.38	251.74	1.06	-1	27.7605	25.2495	1.75			501.17	478.69	22.49	232.54	268.64	1.06	-1	27.7605	25.2495	1.75				1.06713
477.19	377.03	100.15	154.92	322.27	4.783	-1	27.1095	24.4125	1.75			791.5	588.05	203.45	214.22	577.28	4.783	-1	27.1095	24.4125	1.75				1.79129
527.16	413.07	114.09	150.23	376.93	4.308	-1	22.8315	22.2735	1.75			915.34	646.98	268.36	208.3	707.04	4.308	-1	22.8315	22.2735	1.75				1.87579
440.61	396.96	43.64	147.61	293	5.366	-1	27.0165	23.2965	1.75			776.48	702.7	73.78	207.07	569.42	5.366	-1	27.0165	23.2965	1.75				1.94341
465.2	395.58	69.62	167.96	297.24	1.135	-1	22.1805	20.9715	1.75			723.26	589.59	133.67	234.9	488.36	1.135	-1	22.1805	20.9715	1.75				1.64298
541.78	432.1	109.68	147.61	394.16	3.823	-1	22.8315	20.0415	1.75			838.18	567.51	270.66	207.07	631.11	3.823	-1	22.8315	20.0415	1.75				1.60115
506.67	414.13	92.54	153.59	353.08	1.971	-1	19.0185	20.3205	1.75			876.2	726.46	149.74	210.93	665.28	1.971	-1	19.0185	20.3205	1.75				1.88422
380.53	347.61	32.92	146.14	234.39	4.695	-1	20.8785	20.9715	1.75			573.86	509.69	64.16	198.22	375.64	4.695	-1	20.8785	20.9715	1.75				1.60263
546.35	450.65	95.7	161.1	385.25	4.479	-1	25.5285	20.3205	1.75			785.41	687.07	98.34	224.77	560.64	4.479	-1	25.5285	20.3205	1.75				1.45526
408.33	355.43	52.89	152.03	256.29	4.801	-1	22.1805	23.2965	1.75			596.87	516.73	80.15	211.55	385.33	4.801	-1	22.1805	23.2965	1.75				1.50349
470.91	393.63	77.28	185.51	285.4	6.527	-1	25.5285	26.7375	1.75			743.44	633.15	110.28	250.55	492.89	6.527	-1	25.5285	26.7375	1.75				1.72701
387.13	322	65.12	154.82	232.31	0	-1	29.0625	21.2505	1.75			546.12	427.02	119.09	206.62	339.5	0	-1	29.0625	21.2505	1.75				1.46141
397.72	320.91	76.81	148.64	249.08	1.962	-1	23.7615	28.4115	2.8			613.33	470.36	142.98	171.96	441.37	1.962	-1	23.7615	28.4115	2.8				1.772
446.54	398.88	47.65	140.42	306.11	2.098	-1	22.0875	27.3885	2.8			840.76	615.07	225.69	167.22	673.55	2.098	-1	22.0875	27.3885	2.8				2.20035
542.63	432.33	110.3	138.43	404.2	1.581	-1	24.1335	26.9235	2.8			1040.2	779.03	261.17	166.96	873.24	1.581	-1	24.1335	26.9235	2.8				2.16042
356.04	307.34	48.7	131.09	224.95	0.542	-1	25.5285	27.6675	2.8			641.47	505.65	135.83	162.2	479.28	0.542	-1	25.5285	27.6675	2.8				2.13061
368.89	356.72	12.16	134.68	234.2	3.578	-1	25.9935	27.3885	2.8			581.25	532.53	48.72	164.37	416.88	3.578	-1	25.9935	27.3885	2.8				1.78002
634.96	558	76.96	136.64	498.31	0.658	-1	24.3195	24.2265	2.8			1124.09	964.18	159.91	165.48	958.6	0.658	-1	24.3195	24.2265	2.8				1.9237
587.89	590.12	-2.24	120.7	467.18	0.8	-1	24.7845	24.6915	2.8			1220.12	1101.15	118.97	154.98	1065.14	0.8	-1	24.7845	24.6915	2.8				2.27993
888.63	763.75	124.88	130.35	758.28	0.501	-1	25.2495	24.0405	2.8			1625.7	1319.94	305.75	160.96	1464.74	0.501	-1	25.2495	24.0405	2.8				1.93166
673.81	558.85	114.95	141.81	532	4.812	-1	25.7145	24.2265	2.8			1209.25	987.3	221.95	168.04	1041.22	4.812	-1	25.7145	24.2265	2.8				1.95718
411.58	317.29	94.29	157.48	254.1	10.363	-1	29.3415	21.0645	2.8			502.43	405.53	96.9	178.15	324.29	10.363	-1	29.3415	21.0645	2.8				1.27623
514.98	501.71	13.27	141.81	373.17	0.708	-1	19.6695	24.7845	2.8			960.28	876.57	83.71	168.04	792.25	0.708	-1	19.6695	24.7845	2.8				2.12303
457.22	404.92	52.3	133.42	323.8	6.82	-1	19.9485	25.4355	2.8			751.23	647.35	103.88	164.04	587.19	6.82	-1	19.9485	25.4355	2.8				1.81343
401.87	337.82	64.05	138.9	262.96	9.404	-1	26.7375	26.0865	2.8			688.01	510.89	177.12	166.3	521.71	9.404	-1	26.7375	26.0865	2.8				1.98399
437.49	327.72	109.77	146.87	290.62	1.777	-1	18.4605	21.6225	2.8			712.67	463.81	248.86	172.29	540.38	1.777	-1	18.4605	21.6225	2.8				1.8594
492.17	424.7	67.47	145.2	346.97	6.165	-1	19.6695	20.3205	2.8			869.37	651.09	218.29	169.62	699.76	6.165	-1	19.6695	20.3205	2.8				2.01677
439.61	372.47	67.15	150	289.61	4.967	-1	25.7145	21.5295	2.8			674.8	515.99	158.81	171.64	503.16	4.967	-1	25.7145	21.5295	2.8				1.73737
248.03	224.83	23.2	155.2	92.84	0.542	-1	29.6205	24.5985	2.8			507.04	376.84	130.2	175.71	331.33	0.542	-1	29.6205	24.5985	2.8				3.56883
330.93	242.04	88.89	123.68	207.24	9.691	-1	29.1555	24.3195	2.8			554.79	463.28	91.52	156.36	398.43	9.691	-1	29.1555	24.3195	2.8				1.92255
533.56	468.5	65.07	150.15	383.42	2.297	-1	20.5065	19.9485	2.8			878.39	659.2	219.19	171.34	707.05	2.297	-1	20.5065	19.9485	2.8				1.84406
423.24	393.96	29.28	148.64	274.6	0	-1	18.3675	20.7855	2.8			707.56	583.94	123.62	171.96	535.6	0	-1	18.3675	20.7855	2.8				1.95047
Cell 08																									Normalization
CenpC												CENPE													DHC/CenpC
IntTotal	BackgPeriphery	SignalA	BackgOffset	SignalB	SeqDists	ChanDists	Xpos(um)	Ypos(um)	Zpos(um)	;		IntTotal	BackgPeriphery	SignalA	BackgOffset	SignalB	SeqDists	ChanDists	Xpos(um)	Ypos(um)	Zpos(um)	;			Signal B	1.72095
403.36	372.98	30.38	151.25	252.11	5.932	-1	21.6225	17.5305	1.75			700.56	677.01	23.56	215.62	484.94	5.932	-1	21.6225	17.5305	1.75				1.92353
388.04	345.59	42.46	141.28	246.76	0.726	-1	22.5525	23.3895	1.75			726.99	607.15	119.84	188.35	538.64	0.726	-1	22.5525	23.3895	1.75				2.18285
459.55	410.14	49.41	143.04	316.51	2.865	-1	23.0175	22.8315	1.75			803.31	676.19	127.13	193.4	609.91	2.865	-1	23.0175	22.8315	1.75				1.92698
317.66	271.7	45.95	131.9	185.76	0.877	-1	24.6915	25.1565	1.75			695.08	500.38	194.7	172.99	522.09	0.877	-1	24.6915	25.1565	1.75				2.81056
399.19	372.23	26.96	144.55	254.64	7.877	-1	25.1565	24.4125	1.75			679.37	572.37	107.01	195.16	484.21	7.877	-1	25.1565	24.4125	1.75				1.90155
472.45	397.25	75.2	134.38	338.07	2.008	-1	22.0875	17.1585	1.75			794.07	638.2	155.87	176.58	617.5	2.008	-1	22.0875	17.1585	1.75				1.82654
396.25	341.48	54.77	139.86	256.38	0.744	-1	24.0405	17.6235	1.75			619.55	574.47	45.08	185.39	434.16	0.744	-1	24.0405	17.6235	1.75				1.69342
427.32	395.85	31.47	136.33	290.99	1.15	-1	24.0405	16.8795	1.75			647.25	533.53	113.72	174.69	472.56	1.15	-1	24.0405	16.8795	1.75				1.62397
440.81	399.62	41.19	140.96	299.85	0.8	-1	22.9245	17.1585	1.75			782.23	661.36	120.87	189.21	593.02	0.8	-1	22.9245	17.1585	1.75				1.97772
447.46	432.8	14.66	145.14	302.33	6.298	-1	22.4595	16.5075	1.75			608	585.01	22.99	197.34	410.66	6.298	-1	22.4595	16.5075	1.75				1.35832
504.87	429.41	75.46	126.39	378.47	0.726	-1	24.2265	22.5525	1.75			846.68	697.34	149.34	161.1	685.58	0.726	-1	24.2265	22.5525	1.75				1.81145
416.44	395.4	21.04	141.53	274.91	3.091	-1	24.7845	23.0175	1.75			664.64	606.4	58.24	190.67	473.96	3.091	-1	24.7845	23.0175	1.75				1.72406
477.67	408.9	68.77	154.34	323.33	1.06	-1	27.7605	23.8545	1.75			845.89	739.87	106.02	222.44	623.45	1.06	-1	27.7605	23.8545	1.75				1.92822
473.02	403.65	69.37	143.96	329.06	2.798	-1	28.7835	23.5755	1.75			756.08	630.17	125.91	195.45	560.64	2.798	-1	28.7835	23.5755	1.75				1.70376
412.41	354.89	57.52	141.64	270.76	0.501	-1	31.3875	22.5525	1.75			575.61	518.64	56.97	188.71	386.89	0.501	-1	31.3875	22.5525	1.75				1.4289
295.01	255.2	39.8	133.09	161.91	0.916	-1	31.8525	22.3665	1.75			416.05	339.96	76.09	176.4	239.65	0.916	-1	31.8525	22.3665	1.75				1.48014
418.12	387.44	30.68	142.6	275.52	1.06	-1	31.0155	21.9945	1.75			501.17	478.69	22.49	191.45	309.73	1.06	-1	31.0155	21.9945	1.75				1.12417
477.19	377.03	100.15	133.27	343.92	4.869	-1	30.3645	21.1575	1.75			791.5	588.05	203.45	176.1	615.4	4.869	-1	30.3645	21.1575	1.75				1.78937
542.94	392.31	150.62	131.75	411.19	1.292	-1	26.0865	18.8325	1.75			930.75	729.11	201.64	172.33	758.42	1.292	-1	26.0865	18.8325	1.75				1.84445
408.81	347.39	61.42	129.47	279.34	2.327	-1	25.4355	19.9485	1.75			601.97	535.32	66.65	171.29	430.68	2.327	-1	25.4355	19.9485	1.75				1.54178
469.51	375.73	93.78	143.04	326.46	1.251	-1	25.3425	17.6235	1.75			699.9	556.33	143.57	193.4	506.49	1.251	-1	25.3425	17.6235	1.75				1.55146
546.5	422.94	123.56	131.9	414.6	2.031	-1	26.1795	16.6935	1.75			840.54	557.58	282.96	172.99	667.55	2.031	-1	26.1795	16.6935	1.75				1.61011
479.98	437.34	42.64	116.06	363.92	0.767	-1	28.1325	17.2515	1.75			675.16	605.56	69.6	151.05	524.11	0.767	-1	28.1325	17.2515	1.75				1.44018
515.89	472.92	42.97	129.77	386.11	3.688	-1	28.8765	17.4375	1.75			840.41	701.72	138.69	169.75	670.66	3.688	-1	28.8765	17.4375	1.75				1.73697
442.17	405.5	36.67	113.87	328.3	6.289	-1	26.8305	20.5065	1.75			661.09	603.94	57.14	148.05	513.04	6.289	-1	26.8305	20.5065	1.75				1.56272
374.93	334.35	40.57	133.2	241.73	2.96	-1	32.5965	17.9955	1.75			496.04	464.21	31.83	174.55	321.49	2.96	-1	32.5965	17.9955	1.75				1.32995
414.54	399.15	15.4	122.22	292.33	1.997	-1	30.4575	20.0415	1.75			691.72	664.65	27.07	156.1	535.62	1.997	-1	30.4575	20.0415	1.75				1.83224
673.67	601.87	71.8	116.68	556.99	2.504	-1	28.6905	20.9715	1.75			1196.04	1080.6	115.44	148.96	1047.08	2.504	-1	28.6905	20.9715	1.75				1.87989
407.89	353.79	54.1	126.88	281.02	0	-1	27.7605	18.6465	1.75			563.13	518.14	44.99	164.71	398.42	0	-1	27.7605	18.6465	1.75				1.41776
468.15	421.17	46.97	140.35	327.79	2.171	-1	22.1805	20.9715	2.8			806.51	605.43	201.09	184.68	621.83	2.171	-1	22.1805	20.9715	2.8				1.89704
451.56	445.55	6	131.75	319.81	2.911	-1	23.6685	22.5525	2.8			733.42	742.12	-8.7	178.55	554.87	2.911	-1	23.6685	22.5525	2.8				1.735
306.36	285.42	20.94	129.87	176.49	1.806	-1	22.3665	19.9485	2.8			438.8	315.57	123.23	178.4	260.4	1.806	-1	22.3665	19.9485	2.8				1.47544
427.7	333.31	94.39	140.74	286.96	0.542	-1	21.9945	18.1815	2.8			698.82	470.26	228.56	183.49	515.34	0.542	-1	21.9945	18.1815	2.8				1.79586
403.82	321.77	82.05	151.42	252.39	7.269	-1	21.5295	18.4605	2.8			664.24	548.5	115.75	191.6	472.64	7.269	-1	21.5295	18.4605	2.8				1.87266
821.38	728.15	93.23	139.86	681.52	0.957	-1	28.5045	20.5065	2.8			1295.82	1196.11	99.71	188.6	1107.21	0.957	-1	28.5045	20.5065	2.8				1.62462
684.62	602.62	82	133.7	550.92	0.75	-1	27.6675	20.9715	2.8			1229.37	1080.6	148.77	179.71	1049.65	0.75	-1	27.6675	20.9715	2.8				1.90527
660.01	650.52	9.49	149.6	510.41	2.504	-1	28.3185	21.3435	2.8			1422.54	1248.7	173.84	194.79	1227.75	2.504	-1	28.3185	21.3435	2.8				2.40542
530.95	480.8	50.15	135.71	395.24	1.71	-1	27.6675	23.7615	2.8			1010.83	813.74	197.09	181.18	829.64	1.71	-1	27.6675	23.7615	2.8				2.09908
358.36	308.93	49.44	142.75	215.62	7.105	-1	27.0165	25.3425	2.8			601.31	437.88	163.43	189.09	412.22	7.105	-1	27.0165	25.3425	2.8				1.91179
470.16	386.44	83.72	136.28	333.88	0	-1	31.2945	19.6695	2.8			716.92	558.72	158.19	184.19	532.73	0	-1	31.2945	19.6695	2.8				1.59557
Cell 10																									Normalization
CenpC												CENPE													DHC/CenpC
IntTotal	BackgPeriphery	SignalA	BackgOffset	SignalB	SeqDists	ChanDists	Xpos(um)	Ypos(um)	Zpos(um)	;		IntTotal	BackgPeriphery	SignalA	BackgOffset	SignalB	SeqDists	ChanDists	Xpos(um)	Ypos(um)	Zpos(um)	;			Signal B	2.73136
281.98	231.03	50.96	138.49	143.5	2.287	-1	34.0845	13.9965	1.75			702.65	470.42	232.23	176.86	525.79	2.287	-1	34.0845	13.9965	1.75				3.66404
397.43	341.68	55.74	140.09	257.34	9.188	-1	32.0385	12.9735	1.75			829.01	656.97	172.04	176.73	652.28	9.188	-1	32.0385	12.9735	1.75				2.5347
267.48	240.04	27.44	134.49	132.99	0.767	-1	35.3865	21.5295	1.75			515.41	379.73	135.69	172.69	342.72	0.767	-1	35.3865	21.5295	1.75				2.57704
319.02	287.64	31.38	141.27	177.75	4.665	-1	34.6425	21.3435	1.75			608.33	488.5	119.83	177.87	430.45	4.665	-1	34.6425	21.3435	1.75				2.42166
374.45	312.25	62.2	140.09	234.36	5.118	-1	34.2705	16.6935	1.75			930.35	622.78	307.56	176.73	753.62	5.118	-1	34.2705	16.6935	1.75				3.21565
233.92	188.89	45.03	131.06	102.86	0.558	-1	36.4095	21.3435	1.75			548.75	422.87	125.88	168.49	380.26	0.558	-1	36.4095	21.3435	1.75				3.69687
326.74	257.64	69.1	122.09	204.65	2.031	-1	36.4095	20.7855	1.75			667.32	470.38	196.94	160.11	507.21	2.031	-1	36.4095	20.7855	1.75				2.47843
289.56	282.71	6.85	132.5	157.06	0.558	-1	35.8515	18.8325	1.75			682.38	566.68	115.7	168.65	513.73	0.558	-1	35.8515	18.8325	1.75				3.27092
452.58	389.92	62.67	136.11	316.47	0.658	-1	35.2935	18.8325	1.75			1016.29	817.95	198.34	172.85	843.44	0.658	-1	35.2935	18.8325	1.75				2.66515
502.6	431.33	71.27	133.75	368.84	3.036	-1	34.6425	18.9255	1.75			998.78	863.09	135.69	169.59	829.19	3.036	-1	34.6425	18.9255	1.75				2.2481
244.76	245.32	-0.56	131.06	113.7	0.671	-1	33.2475	21.6225	1.75			459.05	423.81	35.24	168.49	290.56	0.671	-1	33.2475	21.6225	1.75				2.5555
351.24	305.35	45.89	128.97	222.27	1.383	-1	32.6895	21.2505	1.75			691.52	563.31	128.2	164.51	527.01	1.383	-1	32.6895	21.2505	1.75				2.37104
300.22	290.55	9.66	127.92	172.3	2.27	-1	31.6665	22.1805	1.75			946	680.45	265.56	163.96	782.04	2.27	-1	31.6665	22.1805	1.75				4.53883
330.82	342.86	-12.03	122.09	208.73	1.862	-1	33.5265	20.8785	1.75			744.56	612.06	132.51	160.11	584.46	1.862	-1	33.5265	20.8785	1.75				2.80008
329.22	303.03	26.19	125.8	203.42	1.883	-1	31.6665	20.9715	1.75			768.6	664.33	104.27	162.71	605.89	1.883	-1	31.6665	20.9715	1.75				2.97852
477.9	375.71	102.2	128.97	348.93	6.281	-1	32.6895	19.3905	1.75			1081.78	891.12	190.66	164.51	917.27	6.281	-1	32.6895	19.3905	1.75				2.62881
333.01	283.7	49.31	124.7	208.31	3.981	-1	29.9925	13.7175	1.75			599.93	501.49	98.44	161.12	438.81	3.981	-1	29.9925	13.7175	1.75				2.10652
494.92	407.96	86.96	128.97	365.95	4.503	-1	33.1545	16.1355	1.75			1037.67	801.76	235.92	164.51	873.16	4.503	-1	33.1545	16.1355	1.75				2.38601
479.75	374.71	105.04	119.65	360.1	4.801	-1	29.6205	18.9255	1.75			978.25	706.53	271.72	156.89	821.36	4.801	-1	29.6205	18.9255	1.75				2.28092
329.53	301.63	27.9	126.9	202.63	0.558	-1	26.1795	15.5775	1.75			736.13	735.09	1.05	163.7	572.44	0.558	-1	26.1795	15.5775	1.75				2.82505
368.29	321.78	46.52	122.99	245.3	2.446	-1	26.1795	15.0195	1.75			857.11	706.76	150.35	160.24	696.86	2.446	-1	26.1795	15.0195	1.75				2.84085
307.89	283.38	24.51	131.06	176.83	0.877	-1	28.5975	15.3915	1.75			557.55	484.9	72.65	168.49	389.06	0.877	-1	28.5975	15.3915	1.75				2.20019
340.67	305.36	35.31	122.09	218.58	6.706	-1	28.1325	14.6475	1.75			613.86	509.07	104.8	160.11	453.76	6.706	-1	28.1325	14.6475	1.75				2.07594
352.47	339.36	13.12	128.97	223.51	0.566	-1	31.8525	20.2275	1.75			707.08	631.67	75.41	164.51	542.57	0.566	-1	31.8525	20.2275	1.75				2.4275
418.38	406.73	11.65	128.97	289.41	1.354	-1	31.2945	20.3205	1.75			761.59	706.94	54.65	164.51	597.08	1.354	-1	31.2945	20.3205	1.75				2.06309
372.88	339.36	33.52	137.84	235.04	0.75	-1	30.9225	19.0185	1.75			759.41	627.63	131.77	174.22	585.18	0.75	-1	30.9225	19.0185	1.75				2.4897
337.27	328.35	8.92	128.97	208.3	0	-1	31.6665	19.1115	1.75			670.34	618.03	52.31	164.51	505.83	0	-1	31.6665	19.1115	1.75				2.42837
497.9	416.2	81.69	191.6	306.3	1.806	-1	27.2955	16.2285	2.45			1142.49	941.95	200.54	267.23	875.25	1.806	-1	27.2955	16.2285	2.45				2.85749
358.27	310.66	47.61	186.07	172.2	0.75	-1	25.8075	17.2515	2.45			713.63	514.62	199.01	259.56	454.07	0.75	-1	25.8075	17.2515	2.45				2.63688
317.05	266.12	50.94	186.38	130.67	4.914	-1	25.7145	17.9955	2.45			658.44	504.9	153.54	255.29	403.16	4.914	-1	25.7145	17.9955	2.45				3.08533
457.77	381.61	76.16	185.34	272.43	5.58	-1	29.9925	20.4135	2.45			1259.76	851.05	408.72	262.75	997.01	5.58	-1	29.9925	20.4135	2.45				3.65969
362.24	308.66	53.58	191.02	171.22	0.677	-1	29.9925	14.8335	2.45			658.86	566.23	92.63	271.23	387.63	0.677	-1	29.9925	14.8335	2.45				2.26393
336.23	311.06	25.16	171.33	164.9	4.529	-1	30.1785	15.4845	2.45			743.32	590.81	152.51	231.67	511.65	4.529	-1	30.1785	15.4845	2.45				3.10279
380.79	352.49	28.3	176.65	204.14	3.496	-1	25.9005	13.9965	2.45			802.91	776.27	26.64	245.16	557.75	3.496	-1	25.9005	13.9965	2.45				2.73219
666.38	544.74	121.65	180.11	486.27	5.366	-1	28.9695	12.3225	2.45			1536	1155.64	380.36	248.33	1287.67	5.366	-1	28.9695	12.3225	2.45				2.64806
591.67	471.63	120.05	196.45	395.22	5.308	-1	31.2945	17.1585	2.45			1365.06	1045.62	319.44	352.13	1012.93	5.308	-1	31.2945	17.1585	2.45				2.56295
423.87	356.26	67.6	185.34	238.53	0	-1	31.5735	11.8575	2.45			989.69	712.9	276.79	262.75	726.95	0	-1	31.5735	11.8575	2.45				3.04763
Cell 11																									Normalization
CenpC												CENPE													DHC/CenpC
IntTotal	BackgPeriphery	SignalA	BackgOffset	SignalB	SeqDists	ChanDists	Xpos(um)	Ypos(um)	Zpos(um)	;		IntTotal	BackgPeriphery	SignalA	BackgOffset	SignalB	SeqDists	ChanDists	Xpos(um)	Ypos(um)	Zpos(um)	;			Signal B	2.28146
362.57	313.27	49.3	124.61	237.96	8.588	-1	32.2245	38.1765	2.1			801.74	633.01	168.73	224.65	577.09	8.588	-1	32.2245	38.1765	2.1				2.42516
285.27	222.57	62.7	111.49	173.78	0.372	-1	23.6685	37.4325	2.1			579.04	625.77	-46.74	150.18	428.85	0.372	-1	23.6685	37.4325	2.1				2.46778
307.07	256.95	50.13	118.97	188.1	1.977	-1	23.6685	37.0605	2.1			573.19	543.74	29.45	191.67	381.52	1.977	-1	23.6685	37.0605	2.1				2.02828
454.12	377.96	76.16	121.33	332.8	0.263	-1	25.1565	38.3625	2.1			829.19	868.07	-38.88	207.25	621.94	0.263	-1	25.1565	38.3625	2.1				1.86881
423.18	356.57	66.61	120.96	302.22	1.248	-1	25.3425	38.5485	2.1			842.51	764.85	77.66	179.46	663.05	1.248	-1	25.3425	38.5485	2.1				2.19393
513.89	411.9	102	122.84	391.05	2.008	-1	26.4585	37.9905	2.1			1077.21	923.48	153.73	204.01	873.2	2.008	-1	26.4585	37.9905	2.1				2.23296
347.62	291.14	56.48	121.33	226.29	0.832	-1	26.9235	39.9435	2.1			887.5	736.75	150.75	207.25	680.25	0.832	-1	26.9235	39.9435	2.1				3.0061
450.55	412.16	38.39	121.33	329.22	2.04	-1	27.2955	39.1995	2.1			874.82	791.16	83.65	207.25	667.56	2.04	-1	27.2955	39.1995	2.1				2.0277
466.12	433.24	32.88	123.33	342.79	1.04	-1	28.6905	37.7115	2.1			892.2	921.05	-28.85	210.23	681.97	1.04	-1	28.6905	37.7115	2.1				1.98947
557.24	479.86	77.38	121.59	435.65	2.446	-1	27.6675	37.8975	2.1			1367.16	1163.46	203.7	191.35	1175.82	2.446	-1	27.6675	37.8975	2.1				2.699
503.91	434.13	69.78	122.43	381.49	0.651	-1	30.0855	38.2695	2.1			1058.6	1069	-10.4	216.75	841.85	0.651	-1	30.0855	38.2695	2.1				2.20674
422.84	375.56	47.28	120.3	302.55	5.948	-1	30.7365	38.2695	2.1			799.11	826.06	-26.95	182.52	616.6	5.948	-1	30.7365	38.2695	2.1				2.03801
450.84	401.92	48.92	120.13	330.71	0.857	-1	25.4355	35.5725	2.1			957.5	861.05	96.45	204.37	753.13	0.857	-1	25.4355	35.5725	2.1				2.27731
500.6	384.64	115.96	125.4	375.2	3.097	-1	25.2495	36.4095	2.1			1348.07	1010.44	337.63	229.93	1118.14	3.097	-1	25.2495	36.4095	2.1				2.98012
357.83	283.09	74.73	120.13	237.7	0.465	-1	23.2035	34.0845	2.1			633.79	510.7	123.09	208.14	425.65	0.465	-1	23.2035	34.0845	2.1				1.7907
331.46	294.93	36.53	120.38	211.08	2.347	-1	22.7385	34.0845	2.1			661.2	529.03	132.17	191.19	470.01	2.347	-1	22.7385	34.0845	2.1				2.22669
366.63	332.35	34.28	118.95	247.68	0.416	-1	24.6915	32.7825	2.1			732.62	680.39	52.24	202.31	530.32	0.416	-1	24.6915	32.7825	2.1				2.14115
371.26	306.76	64.5	119.57	251.69	2.065	-1	24.5055	33.1545	2.1			801	701.61	99.39	201.55	599.45	2.065	-1	24.5055	33.1545	2.1				2.3817
471.98	370.54	101.44	119.46	352.53	2.644	-1	25.7145	31.4805	2.1			996.99	917.88	79.11	196.79	800.2	2.644	-1	25.7145	31.4805	2.1				2.26988
397.36	334.2	63.17	118.87	278.5	2.211	-1	27.7605	33.1545	2.1			825.47	782.24	43.23	163.27	662.2	2.211	-1	27.7605	33.1545	2.1				2.37774
307.36	248.09	59.28	119.57	187.79	3.327	-1	26.9235	31.1085	2.1			712.63	575.69	136.94	201.55	511.08	3.327	-1	26.9235	31.1085	2.1				2.72155
377.73	343.08	34.64	124.15	253.58	0.588	-1	28.4115	34.0845	2.1			865.71	796.56	69.15	214.15	651.56	0.588	-1	28.4115	34.0845	2.1				2.56945
449.56	399.36	50.21	120.62	328.94	1.806	-1	28.9695	34.2705	2.1			949.67	910.67	39	186.8	762.87	1.806	-1	28.9695	34.2705	2.1				2.31918
315.42	301.2	14.22	118.97	196.45	0.744	-1	30.4575	35.2935	2.1			751.78	640.22	111.56	191.67	560.11	0.744	-1	30.4575	35.2935	2.1				2.85116
409.15	393.55	15.6	137.69	271.45	4.658	-1	29.7135	35.2935	2.1			948.44	950.32	-1.89	248.88	699.56	4.658	-1	29.7135	35.2935	2.1				2.57712
246.81	196.04	50.76	125.4	121.4	1.955	-1	31.7595	31.1085	2.1			440.33	384.25	56.08	229.93	210.39	1.955	-1	31.7595	31.1085	2.1				1.73303
546.98	527.03	19.96	121.62	425.36	0.588	-1	29.9925	31.9455	2.1			1002.87	1011.63	-8.76	196.67	806.2	0.588	-1	29.9925	31.9455	2.1				1.89534
553.87	456.98	96.89	120.67	433.2	4.153	-1	29.8065	31.3875	2.1			1020.69	879.15	141.55	182.89	837.81	4.153	-1	29.8065	31.3875	2.1				1.934
555.72	454.56	101.16	124.64	431.08	2.157	-1	27.4815	34.8285	2.1			985.13	967	18.12	225.73	759.4	2.157	-1	27.4815	34.8285	2.1				1.76162
594.35	519.07	75.29	123.33	471.02	2.976	-1	27.7605	36.9675	2.1			1371.56	1201.58	169.98	210.23	1161.33	2.976	-1	27.7605	36.9675	2.1				2.46556
541.31	563.26	-21.95	125.4	415.9	0.501	-1	30.7365	36.9675	2.1			993.85	898.43	95.43	229.93	763.92	0.501	-1	30.7365	36.9675	2.1				1.83679
607.06	542.83	64.24	113.87	493.19	2.332	-1	30.2715	36.7815	2.1			1229.72	1047.75	181.96	174.06	1055.66	2.332	-1	30.2715	36.7815	2.1				2.14047
339.61	276.14	63.47	122.94	216.67	4.387	-1	32.5965	36.9675	2.1			607.91	505.73	102.17	216.99	390.92	4.387	-1	32.5965	36.9675	2.1				1.80422
409.58	363.01	46.57	123.64	285.94	1.955	-1	30.2715	33.2475	2.1			967.37	882.49	84.88	225.52	741.85	1.955	-1	30.2715	33.2475	2.1				2.59443
342.66	309.63	33.03	120.99	221.67	0.588	-1	32.2245	33.3405	2.1			670.05	552.77	117.29	202.47	467.59	0.588	-1	32.2245	33.3405	2.1				2.1094
303.51	287.96	15.56	121.33	182.19	4.511	-1	32.4105	33.8985	2.1			635.11	545.5	89.61	207.25	427.86	4.511	-1	32.4105	33.8985	2.1				2.34843
310.15	241.91	68.25	122.42	187.73	0.465	-1	33.5265	38.2695	2.1			670.93	513.75	157.17	197.87	473.05	0.465	-1	33.5265	38.2695	2.1				2.51984
270.45	227.47	42.98	117.83	152.62	8.214	-1	33.8985	38.5485	2.1			567.65	504.69	62.97	162.87	404.78	8.214	-1	33.8985	38.5485	2.1				2.65221
512.31	492	20.32	118.25	394.06	3.976	-1	26.8305	34.3635	2.1			1021.7	966.32	55.39	161.82	859.89	3.976	-1	26.8305	34.3635	2.1				2.18213
287.83	255.67	32.16	120.99	166.84	0	-1	26.0865	30.4575	2.1			608.53	505.44	103.09	202.47	406.06	0	-1	26.0865	30.4575	2.1				2.43383
Cell 12																									Normalization
CenpC												CENPE													DHC/CenpC
IntTotal	BackgPeriphery	SignalA	BackgOffset	SignalB	SeqDists	ChanDists	Xpos(um)	Ypos(um)	Zpos(um)	;		IntTotal	BackgPeriphery	SignalA	BackgOffset	SignalB	SeqDists	ChanDists	Xpos(um)	Ypos(um)	Zpos(um)	;			Signal B	2.31452
434.11	369.31	64.79	171.57	262.53	2.765	-1	21.4365	32.3175	1.75			810.18	720.2	89.99	340.01	470.17	2.765	-1	21.4365	32.3175	1.75				1.79092
369.79	330.54	39.24	168.92	200.87	1.395	-1	18.8325	31.3875	1.75			776.87	653.16	123.7	343.72	433.15	1.395	-1	18.8325	31.3875	1.75				2.15637
406.38	364.78	41.6	171.57	234.8	1.06	-1	18.8325	32.7825	1.75			1134.84	954.39	180.45	340.01	794.83	1.06	-1	18.8325	32.7825	1.75				3.38514
456.18	414.07	42.12	180.16	276.03	0.558	-1	19.8555	32.5035	1.75			964.49	875.79	88.7	353.13	611.36	0.558	-1	19.8555	32.5035	1.75				2.21483
479.23	449.68	29.55	179.49	299.74	0.767	-1	19.2975	32.5035	1.75			1198.45	1089.53	108.92	347.18	851.28	0.767	-1	19.2975	32.5035	1.75				2.84006
449.28	408.02	41.26	183.73	265.56	2.232	-1	19.4835	31.7595	1.75			809.31	744.21	65.1	361.58	447.73	2.232	-1	19.4835	31.7595	1.75				1.68598
402.43	334.97	67.46	180.99	221.44	0.671	-1	19.4835	33.9915	1.75			828.23	727.61	100.62	361.91	466.33	0.671	-1	19.4835	33.9915	1.75				2.1059
372.31	363.26	9.04	180.99	191.31	2.919	-1	19.8555	34.5495	1.75			913.83	860.22	53.61	361.91	551.92	2.919	-1	19.8555	34.5495	1.75				2.88495
530.02	398.87	131.15	183.83	346.19	0.526	-1	22.3665	36.0375	1.75			1143.47	896.14	247.34	366.12	777.35	0.526	-1	22.3665	36.0375	1.75				2.24544
432.48	401.92	30.56	179.49	252.99	2.835	-1	22.7385	36.4095	1.75			975.14	918.89	56.25	347.18	627.96	2.835	-1	22.7385	36.4095	1.75				2.48215
584.35	469.46	114.89	183.73	400.62	3.381	-1	24.8775	34.5495	1.75			1300.16	977.85	322.31	361.58	938.58	3.381	-1	24.8775	34.5495	1.75				2.34282
362.98	307.27	55.71	175.76	187.22	3.777	-1	23.1105	31.6665	1.75			713.29	558.21	155.08	337.9	375.39	3.777	-1	23.1105	31.6665	1.75				2.00507
334.73	312.62	22.11	183.92	150.81	2.04	-1	20.7855	28.6905	1.75			719.22	590.12	129.1	357.72	361.5	2.04	-1	20.7855	28.6905	1.75				2.39706
391.8	376.42	15.39	171.57	220.23	6.658	-1	21.6225	30.5505	1.75			769.81	625.7	144.11	340.01	429.8	6.658	-1	21.6225	30.5505	1.75				1.9516
334.47	288.99	45.49	163.56	170.92	1.5	-1	28.1325	31.9455	1.75			774.05	576.67	197.38	335.14	438.91	1.5	-1	28.1325	31.9455	1.75				2.56793
399.69	320.01	79.68	176.86	222.83	5.229	-1	28.3185	33.4335	1.75			904.79	737.28	167.51	353.82	550.97	5.229	-1	28.3185	33.4335	1.75				2.4726
473.44	432.66	40.79	162.56	310.88	0.526	-1	25.0635	29.3415	1.75			1071.13	904.56	166.58	331.33	739.8	0.526	-1	25.0635	29.3415	1.75				2.3797
405.08	384.71	20.37	168.92	236.16	0.921	-1	24.6915	29.7135	1.75			941.01	791.43	149.58	343.72	597.29	0.921	-1	24.6915	29.7135	1.75				2.52918
409.15	377.98	31.17	177.61	231.54	3.619	-1	25.3425	30.3645	1.75			798.44	752.53	45.91	358.37	440.06	3.619	-1	25.3425	30.3645	1.75				1.90058
379.66	375.11	4.55	172.11	207.55	4.196	-1	23.7615	33.6195	1.75			733.73	630.23	103.5	328.58	405.15	4.196	-1	23.7615	33.6195	1.75				1.95206
316.67	274.24	42.43	180.07	136.6	5.581	-1	27.8535	34.5495	1.75			629.17	503.62	125.55	341.71	287.47	5.581	-1	27.8535	34.5495	1.75				2.10447
335.16	331.74	3.42	183.83	151.33	4.499	-1	22.2735	34.4565	1.75			748.55	584.51	164.04	366.12	382.44	4.499	-1	22.2735	34.4565	1.75				2.52719
326.49	305.39	21.09	177.61	148.88	1.491	-1	26.7375	33.8985	1.75			638.98	577.79	61.19	358.37	280.61	1.491	-1	26.7375	33.8985	1.75				1.88481
458.1	387.6	70.5	186.42	271.68	4.41	-1	26.6445	32.4105	1.75			1194.27	950.46	243.82	361.68	832.59	4.41	-1	26.6445	32.4105	1.75				3.0646
416.5	384.91	31.59	175.34	241.16	2.572	-1	23.3895	29.4345	1.75			938.98	812.37	126.6	354.03	584.95	2.572	-1	23.3895	29.4345	1.75				2.42557
464.6	420.2	44.4	162.75	301.86	0	-1	25.9005	29.9925	1.75			1003.84	860.64	143.2	318.8	685.05	0	-1	25.9005	29.9925	1.75				2.26943
289.96	253.31	36.66	154.35	135.62	1.04	-1	20.3205	27.6675	2.1			572.12	436.04	136.08	320.31	251.81	1.04	-1	20.3205	27.6675	2.1				1.85673
281.16	212.46	68.7	144.86	136.31	6.175	-1	20.5065	26.6445	2.1			541.16	423.2	117.96	291.87	249.3	6.175	-1	20.5065	26.6445	2.1				1.82892
355.19	309.89	45.3	150.89	204.29	5.769	-1	24.2265	31.5735	2.1			813.2	661.32	151.88	305.85	507.35	5.769	-1	24.2265	31.5735	2.1				2.48348
285.41	242.18	43.23	152.63	132.78	0.542	-1	24.0405	37.3395	2.1			609.52	505.15	104.37	312.23	297.29	0.542	-1	24.0405	37.3395	2.1				2.23897
355.39	336.1	19.29	149.2	206.18	4.535	-1	23.5755	37.0605	2.1			808.45	754.86	53.59	298.64	509.81	4.535	-1	23.5755	37.0605	2.1				2.47265
242.81	219.19	23.62	149.2	93.61	8.512	-1	19.2045	35.8515	2.1			559.92	406.88	153.04	298.64	261.27	8.512	-1	19.2045	35.8515	2.1				2.79105
438.46	431.39	7.07	153.92	284.55	3.564	-1	23.9475	28.7835	2.1			983.09	825.8	157.29	318.57	664.52	3.564	-1	23.9475	28.7835	2.1				2.33534
344.92	292.24	52.68	153.74	191.18	2.205	-1	23.0175	32.2245	2.1			587.02	525.26	61.76	322.67	264.35	2.205	-1	23.0175	32.2245	2.1				1.38273
437.73	384.5	53.24	152.08	285.65	7.405	-1	21.0645	33.2475	2.1			953.51	847.91	105.6	320.96	632.56	7.405	-1	21.0645	33.2475	2.1				2.21446
236.81	195.71	41.1	144.86	91.95	4.076	-1	22.5525	25.9935	2.1			620.46	432.75	187.71	291.87	328.59	4.076	-1	22.5525	25.9935	2.1				3.57357
433.97	380.4	53.57	159.7	274.27	0.658	-1	20.2275	29.3415	2.1			987.3	843.3	144	331.25	656.05	0.658	-1	20.2275	29.3415	2.1				2.39199
391.34	367.61	23.73	146.33	245.01	8.657	-1	20.1345	29.9925	2.1			1032.29	886.03	146.26	308.14	724.15	8.657	-1	20.1345	29.9925	2.1				2.95559
385.75	297.47	88.27	149.67	236.07	5.025	-1	25.6215	36.6885	2.1			885.55	768.09	117.46	306.98	578.58	5.025	-1	25.6215	36.6885	2.1				2.45088
330.05	306.17	23.89	152.08	177.98	2.828	-1	22.4595	32.7825	2.1			629.86	555.89	73.97	320.96	308.91	2.828	-1	22.4595	32.7825	2.1				1.73564
462.4	469.86	-7.46	147.91	314.49	0	-1	25.2495	33.2475	2.1			1043.76	991.57	52.19	312.65	731.11	0	-1	25.2495	33.2475	2.1				2.32475
Cell 13																									Normalization
CenpC												CENPE													DHC/CenpC
IntTotal	BackgPeriphery	SignalA	BackgOffset	SignalB	SeqDists	ChanDists	Xpos(um)	Ypos(um)	Zpos(um)	;		IntTotal	BackgPeriphery	SignalA	BackgOffset	SignalB	SeqDists	ChanDists	Xpos(um)	Ypos(um)	Zpos(um)	;			Signal B	2.70016
307.61	203.05	104.55	92.43	215.18	3.692	-1	13.0665	18.7395	2.1			618.05	396.56	221.49	125.37	492.67	3.692	-1	13.0665	18.7395	2.1				2.28957
281.59	218.61	62.99	91.93	189.67	1.322	-1	15.8565	16.3215	2.1			715.38	476.55	238.83	124.44	590.95	1.322	-1	15.8565	16.3215	2.1				3.11567
338.09	311.16	26.93	92.48	245.61	1.383	-1	16.6935	17.3445	2.1			746.76	726.31	20.46	123.74	623.03	1.383	-1	16.6935	17.3445	2.1				2.53666
316.2	267.83	48.37	87.51	228.69	0.93	-1	17.9955	16.8795	2.1			778.43	675.75	102.68	115.97	662.46	0.93	-1	17.9955	16.8795	2.1				2.89676
295.95	296.13	-0.18	88.89	207.07	1.002	-1	17.2515	17.4375	2.1			697.33	621.86	75.47	118.32	579	1.002	-1	17.2515	17.4375	2.1				2.79616
291.4	246.47	44.92	90.89	200.51	4.503	-1	17.6235	16.5075	2.1			531.49	466.11	65.38	122.57	408.92	4.503	-1	17.6235	16.5075	2.1				2.0394
278.11	261.53	16.58	88.96	189.15	0.832	-1	14.0895	19.2975	2.1			540.47	384.6	155.87	117.98	422.49	0.832	-1	14.0895	19.2975	2.1				2.23362
419.71	344.43	75.27	93.82	325.89	1.15	-1	14.4615	20.0415	2.1			847.05	681.55	165.5	127.66	719.38	1.15	-1	14.4615	20.0415	2.1				2.20743
253.03	202.15	50.88	90.57	162.46	1.223	-1	13.3455	20.3205	2.1			565.73	411.53	154.19	121.12	444.61	1.223	-1	13.3455	20.3205	2.1				2.73674
256.29	223.38	32.92	90.04	166.26	1.341	-1	13.1595	21.5295	2.1			513.04	371.39	141.66	120.32	392.72	1.341	-1	13.1595	21.5295	2.1				2.36208
379.96	356.06	23.9	90.85	289.11	1.897	-1	14.2755	22.2735	2.1			753.13	625.68	127.45	121.87	631.26	1.897	-1	14.2755	22.2735	2.1				2.18346
261.67	235.42	26.26	94.87	166.8	0.651	-1	12.4155	22.6455	2.1			501.89	394.71	107.18	127.1	374.8	0.651	-1	12.4155	22.6455	2.1				2.247
233.11	183.85	49.26	94.48	138.63	3.327	-1	12.4155	23.2965	2.1			476.22	356.06	120.16	128.93	347.29	3.327	-1	12.4155	23.2965	2.1				2.50516
276.23	247.17	29.06	90.23	186	0.708	-1	13.9035	26.2725	2.1			763.59	610.96	152.64	120.54	643.05	0.708	-1	13.9035	26.2725	2.1				3.45726
297.2	262.42	34.79	98.36	198.84	2.471	-1	14.5545	25.9935	2.1			773.25	622.62	150.63	132.59	640.66	2.471	-1	14.5545	25.9935	2.1				3.22199
380.68	327.01	53.67	92.97	287.71	0.294	-1	16.8795	26.8305	2.1			1052.89	731.93	320.96	123.99	928.91	0.294	-1	16.8795	26.8305	2.1				3.22863
417.96	349.11	68.86	97.12	320.85	0.767	-1	17.1585	26.7375	2.1			1139.71	771.55	368.15	129.98	1009.72	0.767	-1	17.1585	26.7375	2.1				3.14702
439.48	387.64	51.84	90.21	349.27	0.877	-1	17.9025	26.5515	2.1			1276.91	1046.59	230.32	122.09	1154.82	0.877	-1	17.9025	26.5515	2.1				3.30638
469.07	424.97	44.1	96.11	372.96	0.294	-1	18.6465	26.0865	2.1			1208.89	1106.51	102.38	129.16	1079.73	0.294	-1	18.6465	26.0865	2.1				2.89503
479.6	387.99	91.6	91.04	388.56	2.347	-1	18.7395	25.8075	2.1			1130.86	1011.25	119.61	121.67	1009.19	2.347	-1	18.7395	25.8075	2.1				2.59726
259.12	224.06	35.06	97.39	161.73	4.715	-1	20.6925	24.5055	2.1			638.02	553.36	84.66	133.98	504.04	4.715	-1	20.6925	24.5055	2.1				3.11655
246.02	232.87	13.16	101.11	144.91	1.06	-1	21.9015	19.9485	2.1			730.96	664.37	66.59	139.79	591.17	1.06	-1	21.9015	19.9485	2.1				4.07957
377.21	361.77	15.44	111.13	266.08	1.578	-1	21.2505	20.7855	2.1			1032.76	807.63	225.13	155.42	877.35	1.578	-1	21.2505	20.7855	2.1				3.29732
338.51	284.79	53.72	100.3	238.21	0.474	-1	20.1345	21.9015	2.1			687.92	561.3	126.62	141.9	546.02	0.474	-1	20.1345	21.9015	2.1				2.29218
363.71	330.14	33.57	110.14	253.57	2.125	-1	20.2275	22.3665	2.1			860.32	667.18	193.13	165.75	694.57	2.125	-1	20.2275	22.3665	2.1				2.73916
241.82	202.97	38.84	85.44	156.37	1.292	-1	19.3905	20.4135	2.1			542.37	375.91	166.46	113.6	428.77	1.292	-1	19.3905	20.4135	2.1				2.74202
472.87	380.84	92.03	98.2	374.66	3.196	-1	18.2745	21.0645	2.1			1118.67	892.07	226.6	135.79	982.88	3.196	-1	18.2745	21.0645	2.1				2.62339
466.47	427.9	38.57	88.43	378.04	0.948	-1	15.1125	21.5295	2.1			1299.28	1173.81	125.47	116.31	1182.97	0.948	-1	15.1125	21.5295	2.1				3.12922
391.08	353.53	37.55	98.12	292.96	6.045	-1	14.1825	21.3435	2.1			954.84	912.22	42.62	136.66	818.18	6.045	-1	14.1825	21.3435	2.1				2.7928
456.23	377.99	78.24	104.74	351.49	0.651	-1	19.3905	18.2745	2.1			1062.53	867.1	195.43	145.27	917.25	0.651	-1	19.3905	18.2745	2.1				2.6096
337.38	330.9	6.48	108.93	228.45	5.528	-1	19.3905	17.6235	2.1			701.42	691.88	9.53	149.57	551.85	5.528	-1	19.3905	17.6235	2.1				2.41563
285.92	278.02	7.91	124.67	161.25	4.96	-1	20.5995	23.0175	2.1			837.8	667.22	170.58	181.56	656.24	4.96	-1	20.5995	23.0175	2.1				4.06971
478.87	420.8	58.08	102.47	376.4	0.767	-1	16.3215	20.5065	2.1			1106.44	936.45	169.99	138.14	968.3	0.767	-1	16.3215	20.5065	2.1				2.57253
525.44	504.08	21.35	99.25	426.18	3.88	-1	15.5775	20.6925	2.1			1063.97	1020.24	43.73	137.04	926.93	3.88	-1	15.5775	20.6925	2.1				2.17497
429.83	396.1	33.73	100.65	329.18	7.989	-1	18.3675	17.9955	2.1			925.78	859.54	66.24	135.09	790.69	7.989	-1	18.3675	17.9955	2.1				2.402
293.04	277.8	15.24	99.25	193.79	0	-1	20.0415	25.8075	2.1			888.44	831.02	57.41	137.04	751.4	0	-1	20.0415	25.8075	2.1				3.87739
Cell 13																									Normalization
CenpC												CENPE													DHC/CenpC
IntTotal	BackgPeriphery	SignalA	BackgOffset	SignalB	SeqDists	ChanDists	Xpos(um)	Ypos(um)	Zpos(um)	;		IntTotal	BackgPeriphery	SignalA	BackgOffset	SignalB	SeqDists	ChanDists	Xpos(um)	Ypos(um)	Zpos(um)	;			Signal B	1.91703
278.98	235.49	43.49	118.41	160.57	2.871	-1	10.5555	27.2025	2.45			515.3	476.49	38.81	167.64	347.65	2.871	-1	10.5555	27.2025	2.45				2.1651
115.38	113.16	2.22	101.02	14.35	1.12	-1	7.9515	25.9935	2.45			595.1	483.81	111.29	143.86	451.24	1.12	-1	7.9515	25.9935	2.45
110.05	109.97	0.08	103.27	6.78	5.196	-1	7.8585	27.1095	2.45			400.5	345.36	55.14	146.41	254.09	5.196	-1	7.8585	27.1095	2.45
234.51	192.95	41.56	105.97	128.54	2.471	-1	11.5785	23.4825	2.45			339.53	358.92	-19.39	149.14	190.39	2.471	-1	11.5785	23.4825	2.45				1.48117
244.16	199.35	44.8	92.93	151.22	8.07	-1	13.9035	22.6455	2.45			377.71	386.55	-8.84	131.53	246.18	8.07	-1	13.9035	22.6455	2.45				1.62796
253.2	208.43	44.78	103.27	149.93	0.708	-1	10.1835	29.8065	2.45			497.45	431.82	65.64	146.41	351.05	0.708	-1	10.1835	29.8065	2.45				2.34143
279.43	237.92	41.51	96.78	182.65	1.453	-1	10.8345	30.0855	2.45			570.09	441.86	128.23	136.73	433.37	1.453	-1	10.8345	30.0855	2.45				2.37268
271.23	216.32	54.91	96.56	174.67	7.706	-1	11.7645	31.2015	2.45			477.45	459.52	17.93	135.99	341.46	7.706	-1	11.7645	31.2015	2.45				1.95489
300.01	253.7	46.32	107.7	192.31	2.594	-1	14.8335	24.1335	2.45			446.28	401.87	44.4	152.89	293.39	2.594	-1	14.8335	24.1335	2.45				1.52561
254.98	226.52	28.46	105.85	149.13	5.397	-1	17.3445	23.4825	2.45			443.97	515.1	-71.13	148.95	295.02	5.397	-1	17.3445	23.4825	2.45				1.97827
371.61	335.7	35.9	99.65	271.95	0.744	-1	17.5305	28.8765	2.45			685.36	656.89	28.47	143.53	541.84	0.744	-1	17.5305	28.8765	2.45				1.99243
273.78	267.35	6.43	107.2	166.58	0.795	-1	18.2745	28.8765	2.45			388.47	376.76	11.71	150.95	237.52	0.795	-1	18.2745	28.8765	2.45				1.42586
280.74	248.43	32.31	95.42	185.32	3.244	-1	18.5535	29.6205	2.45			524.18	515.63	8.56	133.23	390.96	3.244	-1	18.5535	29.6205	2.45				2.10965
240.22	221.1	19.12	99.65	140.56	2.211	-1	17.0655	32.5035	2.45			441.11	378.08	63.03	143.53	297.58	2.211	-1	17.0655	32.5035	2.45				2.1171
206.31	185.78	20.52	101.91	104.39	1.786	-1	15.0195	33.3405	2.45			322.62	261.81	60.81	142.75	179.88	1.786	-1	15.0195	33.3405	2.45				1.72315
251.24	247.73	3.51	96.43	154.8	2.147	-1	16.4145	32.2245	2.45			493.89	472.96	20.93	135.13	358.76	2.147	-1	16.4145	32.2245	2.45				2.31757
232.65	219.54	13.11	98.24	134.42	6.38	-1	14.3685	32.8755	2.45			403.69	408.03	-4.34	136.14	267.55	6.38	-1	14.3685	32.8755	2.45				1.9904
203.09	188.12	14.97	90.03	113.07	1.251	-1	18.1815	27.7605	2.45			318.33	299.2	19.13	124.42	193.91	1.251	-1	18.1815	27.7605	2.45				1.71496
256.44	227.31	29.13	94.49	161.95	0.877	-1	17.2515	26.9235	2.45			398.04	422.24	-24.2	130.54	267.5	0.877	-1	17.2515	26.9235	2.45				1.65174
223.67	205.56	18.11	89.78	133.89	4.315	-1	16.7865	27.6675	2.45			390.65	349.52	41.13	120.65	270	4.315	-1	16.7865	27.6675	2.45				2.01658
316.49	289.93	26.57	93.88	222.62	6.519	-1	14.1825	24.2265	2.45			647.78	496.4	151.38	129.13	518.65	6.519	-1	14.1825	24.2265	2.45				2.32975
200.96	176.33	24.63	99.33	101.63	1.089	-1	20.5065	25.8075	2.45			274.09	262.37	11.72	139.78	134.31	1.089	-1	20.5065	25.8075	2.45				1.32156
260.56	261.89	-1.33	85.53	175.04	8.195	-1	20.1345	26.8305	2.45			365.75	393.81	-28.06	115.51	250.24	8.195	-1	20.1345	26.8305	2.45				1.42962
311.13	280.52	30.61	87.27	223.85	7.761	-1	12.0435	25.5285	2.45			553.13	503.27	49.86	117.93	435.2	7.761	-1	12.0435	25.5285	2.45				1.94416
426.5	363.84	62.66	90.82	335.68	2.513	-1	17.6235	30.9225	2.45			676.21	692.16	-15.95	121.11	555.1	2.513	-1	17.6235	30.9225	2.45				1.65366
261.49	250.38	11.12	85.91	175.58	1.674	-1	15.1125	30.8295	2.45			433.44	449.38	-15.94	116.78	316.66	1.674	-1	15.1125	30.8295	2.45				1.80351
259.99	237.98	22.01	96.62	163.36	0.658	-1	15.1125	29.1555	2.45			386.87	338.63	48.24	134.68	252.19	0.658	-1	15.1125	29.1555	2.45				1.54377
230.64	216.12	14.52	85.32	145.31	2.325	-1	15.7635	29.2485	2.45			356.93	368.16	-11.23	116.33	240.59	2.325	-1	15.7635	29.2485	2.45				1.6557
300.52	291.16	9.36	89	211.52	1.534	-1	13.5315	28.5975	2.45			553.91	540.95	12.96	121.18	432.73	1.534	-1	13.5315	28.5975	2.45				2.04581
283.4	264.01	19.39	88.36	195.04	2.211	-1	12.0435	28.9695	2.45			465.82	474.72	-8.9	118.52	347.3	2.211	-1	12.0435	28.9695	2.45				1.78066
238.91	226.9	12.01	93.99	144.92	8.689	-1	12.6015	31.1085	2.45			380.2	401.03	-20.83	131.58	248.63	8.689	-1	12.6015	31.1085	2.45				1.71564
179.36	149.93	29.43	88.36	91	0.677	-1	21.2505	30.2715	2.45			312.25	253.8	58.45	118.52	193.73	0.677	-1	21.2505	30.2715	2.45				2.1289
203.47	181.13	22.33	90.05	113.42	3.578	-1	20.5995	30.4575	2.45			408.67	323.2	85.47	121.19	287.48	3.578	-1	20.5995	30.4575	2.45				2.53465
194.56	183.32	11.25	85.22	109.35	4.954	-1	21.1575	26.9235	2.45			299.89	249.13	50.76	115.42	184.48	4.954	-1	21.1575	26.9235	2.45				1.68706
217.83	193.13	24.71	88.64	129.19	0.595	-1	17.9955	23.1105	2.45			385.46	306.75	78.71	119.02	266.44	0.595	-1	17.9955	23.1105	2.45				2.06239
234.47	214.05	20.42	89.72	144.75	4.617	-1	17.5305	22.7385	2.45			455.7	401.87	53.83	119.56	336.15	4.617	-1	17.5305	22.7385	2.45				2.32228
299.1	250.07	49.04	85.83	213.27	0	-1	13.7175	25.3425	2.45			522.99	465.28	57.71	116.91	406.08	0	-1	13.7175	25.3425	2.45				1.90407
Cell 15																									Normalization
CenpC												CENPE													DHC/CenpC
IntTotal	BackgPeriphery	SignalA	BackgOffset	SignalB	SeqDists	ChanDists	Xpos(um)	Ypos(um)	Zpos(um)	;		IntTotal	BackgPeriphery	SignalA	BackgOffset	SignalB	SeqDists	ChanDists	Xpos(um)	Ypos(um)	Zpos(um)	;			Signal B	2.03592
271.65	225.37	46.29	166.17	105.48	1.12	-1	7.0215	31.9455	1.75			443.94	313.97	129.97	206.76	237.18	1.12	-1	7.0215	31.9455	1.75				2.24858
373.66	307.72	65.94	166.17	207.49	1.209	-1	8.1375	32.0385	1.75			737.49	590.4	147.09	206.76	530.73	1.209	-1	8.1375	32.0385	1.75				2.55786
529.41	418.67	110.74	166.17	363.24	0.989	-1	9.3465	32.0385	1.75			865	594.56	270.44	206.76	658.24	0.989	-1	9.3465	32.0385	1.75				1.81214
288.6	273.46	15.14	163.6	125.01	1.627	-1	10.0905	32.6895	1.75			544.17	480.5	63.67	200.47	343.69	1.627	-1	10.0905	32.6895	1.75				2.7493
416.44	362.75	53.68	164.78	251.65	6.45	-1	11.4855	31.8525	1.75			801.85	509.96	291.9	204.71	597.14	6.45	-1	11.4855	31.8525	1.75				2.3729
443.11	400	43.11	155.24	287.87	1.176	-1	5.8125	28.7835	1.75			700.53	620.55	79.97	195.91	504.61	1.176	-1	5.8125	28.7835	1.75				1.75291
294.88	274.65	20.24	160.44	134.45	0.8	-1	5.4405	27.6675	1.75			464.31	440.61	23.7	200.25	264.06	0.8	-1	5.4405	27.6675	1.75				1.964
300.48	263.4	37.08	160.38	140.11	1.305	-1	4.9755	27.0165	1.75			523.47	407.75	115.72	198.15	325.32	1.305	-1	4.9755	27.0165	1.75				2.32189
331.06	286.27	44.79	162.52	168.55	2.042	-1	5.0685	25.7145	1.75			520.82	448.41	72.41	203.36	317.45	2.042	-1	5.0685	25.7145	1.75				1.88342
290.05	225.29	64.77	172.82	117.23	7.665	-1	6.0915	23.9475	1.75			484.9	400.96	83.94	204.71	280.19	7.665	-1	6.0915	23.9475	1.75				2.39009
384.3	311.11	73.19	164.78	219.52	4.012	-1	10.5555	30.1785	1.75			667.17	471.58	195.59	204.71	462.46	4.012	-1	10.5555	30.1785	1.75				2.10669
511.38	473.6	37.79	118.05	393.33	2.905	-1	7.6725	27.3885	1.75			858.69	795.68	63	163.96	694.73	2.905	-1	7.6725	27.3885	1.75				1.76628
415.76	333.08	82.68	168.57	247.19	2.737	-1	5.8125	25.1565	1.75			670.91	446.07	224.84	199.28	471.64	2.737	-1	5.8125	25.1565	1.75				1.90801
435.79	384.63	51.16	168.57	267.22	6.063	-1	8.5095	25.6215	1.75			712.31	652.21	60.1	199.28	513.04	6.063	-1	8.5095	25.6215	1.75				1.91992
266.11	218.29	47.82	165.62	100.49	2.28	-1	13.0665	29.6205	1.75			340.97	294.34	46.63	195.16	145.81	2.28	-1	13.0665	29.6205	1.75				1.45099
239.14	213.87	25.27	166.45	72.69	7.764	-1	12.6015	31.8525	1.75			359.11	311.97	47.15	199.88	159.23	7.764	-1	12.6015	31.8525	1.75				2.19054
317.76	279.6	38.16	155.51	162.26	5.235	-1	13.4385	24.1335	1.75			488.33	414.6	73.72	187.84	300.49	5.235	-1	13.4385	24.1335	1.75				1.8519
302.51	269.24	33.27	162.52	139.99	1.883	-1	14.5545	29.2485	1.75			476.34	381.84	94.5	203.36	272.97	1.883	-1	14.5545	29.2485	1.75				1.94992
376.41	342.74	33.67	140.63	235.78	4.772	-1	13.5315	27.6675	1.75			533.88	539.08	-5.2	182.32	351.56	4.772	-1	13.5315	27.6675	1.75				1.49105
303.49	252.4	51.08	165.31	138.17	3.749	-1	10.9275	23.6685	1.75			469.21	371.16	98.05	188.72	280.49	3.749	-1	10.9275	23.6685	1.75				2.03004
422.58	375.54	47.05	147.44	275.15	4.003	-1	7.4865	25.1565	1.75			752.48	621.58	130.9	183.25	569.23	4.003	-1	7.4865	25.1565	1.75				2.0688
432.6	392.16	40.44	153.13	279.47	2.812	-1	11.4855	24.9705	1.75			696.69	590.59	106.1	189.46	507.23	2.812	-1	11.4855	24.9705	1.75				1.81497
261.08	224.18	36.9	165.62	95.47	7.163	-1	9.9045	22.6455	1.75			467.64	352.92	114.73	195.16	272.48	7.163	-1	9.9045	22.6455	1.75				2.85409
326.36	276.37	49.99	145.27	181.09	4.13	-1	13.4385	28.8765	1.75			508.33	414.9	93.43	180.26	328.07	4.13	-1	13.4385	28.8765	1.75				1.81164
562.63	460.17	102.46	140.63	422	0	-1	9.3465	29.4345	1.75			959.2	765.86	193.34	182.32	776.87	0	-1	9.3465	29.4345	1.75				1.84092
473	358.65	114.36	176.24	296.76	0.795	-1	6.2775	25.5285	2.8			719.55	562.12	157.43	231.41	488.14	0.795	-1	6.2775	25.5285	2.8				1.6449
428.85	370.46	58.39	182.23	246.62	1.12	-1	6.5565	26.2725	2.8			734.97	639.06	95.91	242.83	492.14	1.12	-1	6.5565	26.2725	2.8				1.99554
299.42	263.67	35.75	174.64	124.78	1.648	-1	5.4405	26.3655	2.8			559.34	437.68	121.67	231.03	328.31	1.648	-1	5.4405	26.3655	2.8				2.63111
434.18	366.69	67.49	171.78	262.4	0.948	-1	7.0215	26.8305	2.8			711.24	574.17	137.07	224.5	486.74	0.948	-1	7.0215	26.8305	2.8				1.85495
486.02	420.93	65.09	172.82	313.2	4.089	-1	7.9515	27.0165	2.8			784.53	651.63	132.9	225.19	559.34	4.089	-1	7.9515	27.0165	2.8				1.78589
405.53	345.56	59.96	170.19	235.33	3.941	-1	11.8575	25.8075	2.8			693.6	544.13	149.46	212.58	481.01	3.941	-1	11.8575	25.8075	2.8				2.04398
409.24	366	43.24	172.82	236.42	6.385	-1	10.5555	29.5275	2.8			644.19	542.13	102.06	225.19	419	6.385	-1	10.5555	29.5275	2.8				1.77227
470.89	364.12	106.78	168.28	302.61	4.958	-1	9.1605	23.2965	2.8			810.51	598.57	211.94	207.2	603.31	4.958	-1	9.1605	23.2965	2.8				1.99369
328.63	301.48	27.15	181.45	147.18	6.527	-1	7.2075	27.8535	2.8			557.45	465.33	92.12	247.58	309.87	6.527	-1	7.2075	27.8535	2.8				2.10538
371.82	364.01	7.81	171.28	200.53	0.677	-1	12.6945	24.3195	2.8			608.04	557.48	50.56	217.52	390.52	0.677	-1	12.6945	24.3195	2.8				1.94744
344.23	299.83	44.4	169.14	175.09	1.677	-1	12.8805	23.6685	2.8			437.52	352.68	84.84	208.67	228.85	1.677	-1	12.8805	23.6685	2.8				1.30704
349.65	312.67	36.98	170.19	179.46	4.825	-1	12.7875	25.3425	2.8			604.74	543.37	61.37	212.58	392.16	4.825	-1	12.7875	25.3425	2.8				2.18522
460.41	376.61	83.8	169.06	291.35	4.259	-1	8.5095	23.1105	2.8			908.7	740.89	167.81	211.9	696.8	4.259	-1	8.5095	23.1105	2.8				2.39163
403.1	361.92	41.18	169.44	233.66	4.038	-1	10.7415	26.7375	2.8			642.44	575.58	66.86	209.38	433.07	4.038	-1	10.7415	26.7375	2.8				1.85342
344.48	300	44.49	171.06	173.42	0	-1	7.5795	29.2485	2.8			544.99	496.37	48.62	219.59	325.4	0	-1	7.5795	29.2485	2.8				1.87637
Cell 01																									Normalization
CenpC												CENPE													DHC/CenpC
IntTotal	BackgPeriphery	SignalA	BackgOffset	SignalB	SeqDists	ChanDists	Xpos(um)	Ypos(um)	Zpos(um)	;		IntTotal	BackgPeriphery	SignalA	BackgOffset	SignalB	SeqDists	ChanDists	Xpos(um)	Ypos(um)	Zpos(um)	;			Signal B	3.35002
325.05	215.57	109.49	90.42	234.64	2.121	-1	24.4125	22.2735	2.1			972.69	616.92	355.77	183.54	789.16	2.121	-1	24.4125	22.2735	2.1				3.36328
209.38	163.46	45.93	91.25	118.13	1.789	-1	26.0865	20.9715	2.1			579.91	444.88	135.03	187.41	392.5	1.789	-1	26.0865	20.9715	2.1				3.32261
324.18	254.72	69.47	88.83	235.36	0.8	-1	26.9235	22.5525	2.1			1084.59	922.44	162.16	176.81	907.78	0.8	-1	26.9235	22.5525	2.1				3.85699
316.67	298.05	18.62	90.56	226.11	9.052	-1	26.4585	21.9015	2.1			1056.51	912.72	143.79	183.5	873.01	9.052	-1	26.4585	21.9015	2.1				3.861
263.82	222.24	41.58	92.94	170.87	1.354	-1	25.7145	30.9225	2.1			664.89	516.82	148.07	191.91	472.98	1.354	-1	25.7145	30.9225	2.1				2.76807
209.06	161.56	47.5	91.25	117.81	1.648	-1	26.0865	29.6205	2.1			593.63	435.58	158.05	187.41	406.22	1.648	-1	26.0865	29.6205	2.1				3.44809
300.61	230.86	69.75	90.1	210.51	4.268	-1	26.5515	31.2015	2.1			711.19	482.78	228.41	183.52	527.67	4.268	-1	26.5515	31.2015	2.1				2.50663
211.63	162.6	49.03	90.56	121.07	6.046	-1	22.3665	30.3645	2.1			747.49	554.84	192.64	183.5	563.99	6.046	-1	22.3665	30.3645	2.1				4.65838
228.21	191.1	37.11	91.44	136.76	8.009	-1	28.4115	30.4575	2.1			607.06	435.3	171.76	187.1	419.96	8.009	-1	28.4115	30.4575	2.1				3.07078
245.66	195.5	50.16	90.42	155.24	2.003	-1	30.1785	22.6455	2.1			768.19	618.24	149.95	183.54	584.65	2.003	-1	30.1785	22.6455	2.1				3.7661
337.52	272.11	65.41	92.57	244.95	0.658	-1	30.9225	24.5055	2.1			1190.67	936.05	254.62	185.7	1004.97	0.658	-1	30.9225	24.5055	2.1				4.10276
327.87	271.38	56.49	89.58	238.3	6.985	-1	31.5735	24.4125	2.1			1046.44	837.36	209.09	175.72	870.73	6.985	-1	31.5735	24.4125	2.1				3.65392
391.03	331.03	60	92.03	299	2.824	-1	31.9455	31.3875	2.1			1018.91	832.12	186.79	185.69	833.22	2.824	-1	31.9455	31.3875	2.1				2.78669
192.39	157.35	35.04	90.56	101.83	4.695	-1	32.7825	34.0845	2.1			480.85	401.83	79.02	183.5	297.35	4.695	-1	32.7825	34.0845	2.1				2.92006
292	237.21	54.79	94.74	197.26	0.948	-1	28.1325	33.4335	2.1			791.63	588.05	203.58	198.44	593.19	0.948	-1	28.1325	33.4335	2.1				3.00715
180.2	145.83	34.37	93.87	86.33	9.426	-1	27.9465	34.3635	2.1			468.04	375.95	92.08	192.27	275.76	9.426	-1	27.9465	34.3635	2.1				3.19425
242.45	196.72	45.73	92.49	149.96	1.06	-1	32.7825	26.2725	2.1			551.87	448.64	103.23	191.82	360.05	1.06	-1	32.7825	26.2725	2.1				2.40097
235.38	222.58	12.8	93.05	142.34	0.677	-1	33.0615	27.2955	2.1			619.18	471.59	147.58	186.57	432.61	0.677	-1	33.0615	27.2955	2.1				3.03927
211.65	170.69	40.96	92.16	119.49	5.911	-1	33.2475	27.9465	2.1			594.04	480.07	113.96	180.43	413.6	5.911	-1	33.2475	27.9465	2.1				3.46138
245.17	212.13	33.04	93.36	151.81	2.735	-1	30.8295	33.3405	2.1			786.58	634.94	151.63	186.75	599.83	2.735	-1	30.8295	33.3405	2.1				3.95119
254.63	187.29	67.34	89.48	165.15	1.241	-1	33.4335	32.5035	2.1			679.7	468.12	211.58	175.76	503.94	1.241	-1	33.4335	32.5035	2.1				3.05141
180.91	166.3	14.61	93.87	87.04	10.23	-1	34.6425	32.2245	2.1			374.11	301.48	72.63	187.78	186.33	10.23	-1	34.6425	32.2245	2.1				2.14074
259.34	201.01	58.33	91.47	167.87	10.881	-1	24.4125	32.1315	2.1			703.53	518.79	184.74	178.75	524.79	10.881	-1	24.4125	32.1315	2.1				3.12617
342.87	304.3	38.57	96.1	246.77	8.227	-1	28.5975	22.0875	2.1			1363.04	1084.48	278.56	198.97	1164.07	8.227	-1	28.5975	22.0875	2.1				4.71723
271.88	226.5	45.39	114.85	157.03	6.256	-1	30.0855	30.1785	2.1			697.01	543.28	153.73	252.59	444.42	6.256	-1	30.0855	30.1785	2.1				2.83016
266.38	229.7	36.68	94.44	171.95	7.872	-1	23.8545	30.7365	2.1			841.8	731.37	110.43	197.11	644.69	7.872	-1	23.8545	30.7365	2.1				3.74929
298.67	249.33	49.34	94.4	204.27	9.059	-1	31.4805	32.6895	2.1			818.2	689.17	129.04	188.13	630.08	9.059	-1	31.4805	32.6895	2.1				3.08454
263.21	223.35	39.86	94.28	168.93	11.575	-1	22.9245	29.7135	2.1			871.76	710.66	161.1	191.88	679.88	11.575	-1	22.9245	29.7135	2.1				4.02463
242.02	189.72	52.3	101.02	141.01	7.122	-1	34.3635	27.9465	2.1			631.04	443.3	187.74	203.61	427.44	7.122	-1	34.3635	27.9465	2.1				3.03127
218.06	191.79	26.28	95.81	122.25	0	-1	29.7135	33.3405	2.1			636.41	485.48	150.93	195.63	440.78	0	-1	29.7135	33.3405	2.1				3.60556
Cell 02																									Normalization
CenpC												CENPE													DHC/CenpC
IntTotal	BackgPeriphery	SignalA	BackgOffset	SignalB	SeqDists	ChanDists	Xpos(um)	Ypos(um)	Zpos(um)	;		IntTotal	BackgPeriphery	SignalA	BackgOffset	SignalB	SeqDists	ChanDists	Xpos(um)	Ypos(um)	Zpos(um)	;			Signal B	2.75789
354.62	269.18	85.44	148.92	205.69	0.186	-1	31.6665	25.7145	2.1			1193.45	957.96	235.49	460.84	732.62	0.186	-1	31.6665	25.7145	2.1				3.56177
347.22	274.5	72.72	144.46	202.76	2.08	-1	31.6665	25.9005	2.1			1229.62	855.51	374.11	449.34	780.28	2.08	-1	31.6665	25.9005	2.1				3.84829
299.89	254.15	45.75	145.52	154.37	0.465	-1	33.7125	25.5285	2.1			1027.77	811.72	216.05	448.59	579.18	0.465	-1	33.7125	25.5285	2.1				3.75189
339.46	294.49	44.97	133.33	206.13	1.453	-1	33.9915	25.1565	2.1			1060.51	867.13	193.37	417.29	643.22	1.453	-1	33.9915	25.1565	2.1				3.12046
301.68	248.6	53.09	139.28	162.4	0.624	-1	34.9215	24.0405	2.1			945.96	808.79	137.17	428.37	517.59	0.624	-1	34.9215	24.0405	2.1				3.18713
311.6	296.47	15.13	136.62	174.98	1.548	-1	35.2005	23.4825	2.1			967.06	840.39	126.67	427.92	539.14	1.548	-1	35.2005	23.4825	2.1				3.08115
310.51	280.54	29.97	133.33	177.19	0.795	-1	33.8985	24.3195	2.1			972.59	885.49	87.1	417.29	555.3	0.795	-1	33.8985	24.3195	2.1				3.13392
331.05	320.18	10.88	134.21	196.84	1.559	-1	34.1775	23.5755	2.1			971.52	881.82	89.7	425.63	545.89	1.559	-1	34.1775	23.5755	2.1				2.77327
307.2	276.45	30.75	142.27	164.93	0.75	-1	32.6895	24.0405	2.1			988.4	921.96	66.44	437.18	551.22	0.75	-1	32.6895	24.0405	2.1				3.34215
426.12	388.47	37.65	142.2	283.91	2.954	-1	32.0385	23.6685	2.1			1450.08	1195.62	254.46	449.96	1000.12	2.954	-1	32.0385	23.6685	2.1				3.52267
419.25	343.08	76.17	141.24	278.01	0.558	-1	29.4345	25.0635	2.1			1077.71	934.42	143.3	437.25	640.47	0.558	-1	29.4345	25.0635	2.1				2.30377
334.83	304.78	30.05	144.46	190.37	1.917	-1	29.4345	25.6215	2.1			1017.56	882.93	134.63	449.34	568.22	1.917	-1	29.4345	25.6215	2.1				2.98482
520.85	448.31	72.54	144.46	376.38	0.416	-1	27.9465	24.4125	2.1			1018.38	876.46	141.92	449.34	569.04	0.416	-1	27.9465	24.4125	2.1				1.51188
551.4	369.88	181.52	138.16	413.24	1.769	-1	27.5745	24.2265	2.1			1021.12	808.89	212.23	437.67	583.45	1.769	-1	27.5745	24.2265	2.1				1.41189
360.07	333.83	26.25	146.7	213.38	0.75	-1	29.3415	24.1335	2.1			1080.82	966.74	114.08	448.41	632.41	0.75	-1	29.3415	24.1335	2.1				2.96377
403.35	377.13	26.22	146.7	256.65	2.008	-1	28.9695	23.4825	2.1			1218.17	1059.87	158.3	448.41	769.76	2.008	-1	28.9695	23.4825	2.1				2.99926
377.57	332.94	44.63	131.51	246.06	0.948	-1	30.9225	23.0175	2.1			1300.71	1177.76	122.95	417.11	883.6	0.948	-1	30.9225	23.0175	2.1				3.59099
374.33	356.33	18	131.51	242.83	2.663	-1	29.9925	22.8315	2.1			1259.75	1116.49	143.26	417.11	842.64	2.663	-1	29.9925	22.8315	2.1				3.47008
368.06	318.51	49.55	136.62	231.45	0.658	-1	27.3885	22.2735	2.1			892.05	809.1	82.96	427.92	464.13	0.658	-1	27.3885	22.2735	2.1				2.00531
318.2	293.39	24.81	132.53	185.68	6.476	-1	27.2955	22.9245	2.1			825.89	776.73	49.16	417.07	408.82	6.476	-1	27.2955	22.9245	2.1				2.20174
411.47	304.9	106.57	127.73	283.73	0.335	-1	33.6195	21.5295	2.1			1100.75	889.48	211.27	405.17	695.58	0.335	-1	33.6195	21.5295	2.1				2.45156
442.49	361.35	81.14	140.43	302.07	0.971	-1	33.4335	21.8085	2.1			1199.97	967.74	232.23	438	761.97	0.971	-1	33.4335	21.8085	2.1				2.52249
416.86	331.6	85.26	131.51	285.36	1.295	-1	33.1545	20.8785	2.1			1021.21	779.88	241.33	417.11	604.1	1.295	-1	33.1545	20.8785	2.1				2.11698
393.54	362.02	31.52	128.67	264.87	0.595	-1	32.6895	19.6695	2.1			953.93	815.27	138.66	405.67	548.26	0.595	-1	32.6895	19.6695	2.1				2.06992
343.95	310.82	33.13	136.62	207.33	3.638	-1	32.3175	20.1345	2.1			830.05	808.48	21.57	427.92	402.13	3.638	-1	32.3175	20.1345	2.1				1.93956
368.47	335.6	32.87	145.52	222.95	0.595	-1	28.6905	19.8555	2.1			1088.15	880.44	207.71	448.59	639.56	0.595	-1	28.6905	19.8555	2.1				2.86863
334.39	292.03	42.36	141.24	193.15	1.6	-1	28.2255	20.2275	2.1			1010.69	855.02	155.67	437.25	573.45	1.6	-1	28.2255	20.2275	2.1				2.96894
362.71	268.23	94.48	140.43	222.28	1.502	-1	29.1555	18.9255	2.1			1000.46	667.23	333.23	438	562.46	1.502	-1	29.1555	18.9255	2.1				2.53041
352.36	276.39	75.97	132.53	219.84	0	-1	30.5505	18.3675	2.1			800.51	617.59	182.93	417.07	383.44	0	-1	30.5505	18.3675	2.1				1.74418
Cell 03																									Normalization
CenpC												CENPE													DHC/CenpC
IntTotal	BackgPeriphery	SignalA	BackgOffset	SignalB	SeqDists	ChanDists	Xpos(um)	Ypos(um)	Zpos(um)	;		IntTotal	BackgPeriphery	SignalA	BackgOffset	SignalB	SeqDists	ChanDists	Xpos(um)	Ypos(um)	Zpos(um)	;			Signal B	4.00426
255.58	187.09	68.49	77.47	178.11	0.8	-1	37.3395	29.0625	2.1			1071.84	855.11	216.72	175.93	895.9	0.8	-1	37.3395	29.0625	2.1				5.03004
266.24	225.53	40.7	79.65	186.59	1.584	-1	36.6885	29.5275	2.1			1099.26	806	293.26	190.13	909.13	1.584	-1	36.6885	29.5275	2.1				4.87234
182.49	181.31	1.18	75.54	106.95	1.052	-1	37.8975	28.5045	2.1			668.35	575.4	92.94	159.18	509.16	1.052	-1	37.8975	28.5045	2.1				4.76073
330.27	257.15	73.12	74	256.27	1.973	-1	37.1535	27.7605	2.1			1014.89	797.12	217.77	145.19	869.7	1.973	-1	37.1535	27.7605	2.1				3.39369
357.15	281.35	75.8	74.51	282.64	0.837	-1	35.2005	28.0395	2.1			1287.98	953.53	334.46	151.37	1136.62	0.837	-1	35.2005	28.0395	2.1				4.02144
337.9	306.07	31.83	75.02	262.87	1.373	-1	35.2005	27.2025	2.1			1246.13	947.62	298.51	161.2	1084.93	1.373	-1	35.2005	27.2025	2.1				4.12725
276.88	179.34	97.54	74.06	202.82	6.382	-1	36.4095	26.5515	2.1			917.73	646.99	270.74	149.63	768.11	6.382	-1	36.4095	26.5515	2.1				3.78715
255.85	219.25	36.6	75.35	180.5	0.671	-1	31.7595	30.9225	2.1			845.89	742.57	103.32	158.96	686.93	0.671	-1	31.7595	30.9225	2.1				3.80571
363.53	294.53	69	78.39	285.14	0.677	-1	31.2015	30.5505	2.1			1107.88	992.2	115.68	183.05	924.83	0.677	-1	31.2015	30.5505	2.1				3.24342
297	261.45	35.54	77.11	219.89	4.038	-1	30.5505	30.7365	2.1			1087.29	914.26	173.02	181.22	906.07	4.038	-1	30.5505	30.7365	2.1				4.12056
304.65	286.86	17.79	77.47	227.18	3.255	-1	34.0845	28.7835	2.1			956.22	889.5	66.71	175.93	780.28	3.255	-1	34.0845	28.7835	2.1				3.43463
319.13	278.64	40.48	76.58	242.55	1.002	-1	34.0845	25.5285	2.1			1336.26	1152.76	183.5	176.22	1160.04	1.002	-1	34.0845	25.5285	2.1				4.78268
452.77	398.86	53.91	76.1	376.67	5.853	-1	33.1545	25.9005	2.1			1840.11	1529.81	310.31	171.83	1668.29	5.853	-1	33.1545	25.9005	2.1				4.42905
310.53	284.74	25.79	76.47	234.06	0.671	-1	29.0625	30.0855	2.1			1095.91	959.39	136.53	166.35	929.56	0.671	-1	29.0625	30.0855	2.1				3.97146
339.7	293.13	46.57	73.33	266.37	2.09	-1	28.5045	29.7135	2.1			982.87	948.64	34.23	151	831.87	2.09	-1	28.5045	29.7135	2.1				3.12299
256.22	185.84	70.38	75.55	180.67	4.489	-1	26.5515	28.9695	2.1			751.33	570.99	180.34	163.32	588.01	4.489	-1	26.5515	28.9695	2.1				3.25461
303.2	247.23	55.97	75.71	227.49	0.726	-1	27.5745	24.5985	2.1			892.36	722.41	169.95	161.29	731.07	0.726	-1	27.5745	24.5985	2.1				3.21364
299.95	257.52	42.43	73.96	225.98	1.737	-1	28.0395	25.1565	2.1			1113.48	946.74	166.74	159.55	953.93	1.737	-1	28.0395	25.1565	2.1				4.2213
250.39	183.62	66.76	75.66	174.73	1.827	-1	28.5045	23.4825	2.1			877.31	624.49	252.82	169.42	707.88	1.827	-1	28.5045	23.4825	2.1				4.05128
291.87	197.93	93.94	74.35	217.52	4.128	-1	30.2715	23.0175	2.1			904.66	683.91	220.75	163.63	741.03	4.128	-1	30.2715	23.0175	2.1				3.40672
378.13	327.51	50.63	75.31	302.83	0.957	-1	31.2945	27.0165	2.1			1591.62	1380.4	211.22	168.33	1423.28	0.957	-1	31.2945	27.0165	2.1				4.69993
441.89	431.15	10.74	73.61	368.28	0.789	-1	31.7595	26.1795	2.1			1810.75	1723.97	86.79	151.56	1659.19	0.789	-1	31.7595	26.1795	2.1				4.50524
394.25	370.91	23.33	73.2	321.05	2.765	-1	32.3175	26.7375	2.1			1705.05	1611.71	93.35	156.99	1548.06	2.765	-1	32.3175	26.7375	2.1				4.82187
380.64	360.69	19.96	75.44	305.2	1.06	-1	30.2715	28.5975	2.1			1399.54	1349.47	50.07	165.15	1234.39	1.06	-1	30.2715	28.5975	2.1				4.04453
416.27	388.1	28.17	73.07	343.2	2.711	-1	29.2485	28.8765	2.1			1443.31	1337.04	106.28	154.95	1288.36	2.711	-1	29.2485	28.8765	2.1				3.75396
414.12	378.8	35.32	73.82	340.3	3.973	-1	28.9695	26.1795	2.1			1342.5	1224.1	118.39	153.36	1189.14	3.973	-1	28.9695	26.1795	2.1				3.49439
314.98	294.79	20.19	73.2	241.78	3.823	-1	30.3645	29.8995	2.1			1211.58	1023.21	188.37	156.99	1054.59	3.823	-1	30.3645	29.8995	2.1				4.36178
383.57	352.45	31.12	74.18	309.4	7.579	-1	27.8535	27.0165	2.1			1348.48	1201.59	146.89	154.42	1194.06	7.579	-1	27.8535	27.0165	2.1				3.85928
280.78	238.45	42.33	76.47	204.31	0	-1	35.3865	26.1795	2.1			887.94	746.9	141.04	166.35	721.59	0	-1	35.3865	26.1795	2.1				3.53184
Cell 04																									Normalization
CenpC												CENPE													DHC/CenpC
IntTotal	BackgPeriphery	SignalA	BackgOffset	SignalB	SeqDists	ChanDists	Xpos(um)	Ypos(um)	Zpos(um)	;		IntTotal	BackgPeriphery	SignalA	BackgOffset	SignalB	SeqDists	ChanDists	Xpos(um)	Ypos(um)	Zpos(um)	;			Signal B	4.36044
244.52	232.44	12.08	108.2	136.31	3.147	-1	23.9475	19.4835	2.1			900.82	758.4	142.42	244.79	656.03	3.147	-1	23.9475	19.4835	2.1				4.81278
291.32	211.05	80.27	108.36	182.96	1.456	-1	25.7145	16.8795	2.1			768.28	589.96	178.32	237.34	530.94	1.456	-1	25.7145	16.8795	2.1				2.90195
205.1	163.54	41.56	112.55	92.55	3.885	-1	26.3655	18.1815	2.1			656.85	470.22	186.63	260.71	396.13	3.885	-1	26.3655	18.1815	2.1				4.28017
225.44	197.66	27.78	109.91	115.53	3.539	-1	23.7615	15.2985	2.1			728.33	597.89	130.44	248.54	479.79	3.539	-1	23.7615	15.2985	2.1				4.15295
292.15	239	53.15	106.59	185.56	3.545	-1	23.5755	18.8325	2.1			1014.83	881.45	133.38	225.42	789.41	3.545	-1	23.5755	18.8325	2.1				4.2542
247.8	194.09	53.71	105.37	142.43	1.502	-1	23.2965	15.2985	2.1			735.37	599.84	135.53	226.91	508.45	1.502	-1	23.2965	15.2985	2.1				3.56982
182.26	151.69	30.57	108.36	73.9	1.002	-1	21.9015	14.7405	2.1			490.79	406.29	84.51	237.34	253.45	1.002	-1	21.9015	14.7405	2.1				3.42963
185.77	164.56	21.21	105.69	80.08	3.885	-1	20.9715	15.1125	2.1			584.33	480.37	103.96	223.27	361.06	3.885	-1	20.9715	15.1125	2.1				4.50874
210.65	180.93	29.72	108.36	102.29	0.916	-1	18.0885	17.7165	2.1			688.06	609.21	78.85	237.34	450.72	0.916	-1	18.0885	17.7165	2.1				4.4063
183.79	150.92	32.87	104.05	79.74	1.648	-1	17.7165	18.5535	2.1			591.98	473.36	118.63	215.65	376.33	1.648	-1	17.7165	18.5535	2.1				4.71946
248.65	218.68	29.97	106.83	141.82	8.821	-1	18.1815	16.9725	2.1			588.6	509.48	79.11	234.43	354.16	8.821	-1	18.1815	16.9725	2.1				2.49725
200.24	186.43	13.81	108.36	91.88	3.108	-1	26.1795	20.6925	2.1			677.48	532.76	144.72	237.34	440.14	3.108	-1	26.1795	20.6925	2.1				4.79038
279.95	233.17	46.78	99.17	180.78	3.456	-1	24.2265	23.1105	2.1			928.67	749.04	179.63	216.6	712.07	3.456	-1	24.2265	23.1105	2.1				3.93888
309.64	293.98	15.65	100.65	208.99	1.737	-1	21.0645	21.7155	2.1			1002.27	921.46	80.8	218.18	784.09	1.737	-1	21.0645	21.7155	2.1				3.75181
305.28	266.85	38.43	103.13	202.15	4.566	-1	21.5295	23.3895	2.1			1077.27	965	112.28	227.9	849.38	4.566	-1	21.5295	23.3895	2.1				4.20173
211.22	186.46	24.76	102.78	108.44	2.941	-1	17.7165	20.8785	2.1			701.38	587.47	113.91	209.78	491.6	2.941	-1	17.7165	20.8785	2.1				4.53338
390.33	340.33	50	103.38	286.95	0.708	-1	20.1345	19.2045	2.1			1183.18	1093.22	89.95	222.73	960.45	0.708	-1	20.1345	19.2045	2.1				3.3471
327.09	316.89	10.2	102.45	224.64	4.164	-1	19.8555	19.8555	2.1			1106.81	1093.65	13.16	212.5	894.31	4.164	-1	19.8555	19.8555	2.1				3.98108
330.16	316.44	13.72	102.15	228.01	4.442	-1	23.4825	21.9015	2.1			1124.69	1033.7	90.99	220.99	903.7	4.442	-1	23.4825	21.9015	2.1				3.96342
222.79	199.46	23.33	105.69	117.1	4.979	-1	19.2975	23.3895	2.1			883.03	694.04	188.99	223.27	659.76	4.979	-1	19.2975	23.3895	2.1				5.63416
397.69	365.47	32.23	102.08	295.62	0	-1	21.9945	19.2045	2.1			1556.07	1424.89	131.18	216.09	1339.98	0	-1	21.9945	19.2045	2.1				4.53278
254.17	219.84	34.33	125.24	128.93	0.832	-1	25.4355	17.0655	3.15			794.34	678.16	116.18	276.42	517.92	0.832	-1	25.4355	17.0655	3.15				4.01706
265.05	243.02	22.03	121.07	143.98	0.658	-1	25.0635	17.8095	3.15			1053.89	841.73	212.16	262.32	791.57	0.658	-1	25.0635	17.8095	3.15				5.49778
239.35	239.57	-0.22	127.4	111.95	2.179	-1	24.5985	18.2745	3.15			926.51	837.62	88.9	280.8	645.71	2.179	-1	24.5985	18.2745	3.15				5.76784
261.29	218.14	43.14	126.95	134.34	0.658	-1	22.9245	16.8795	3.15			840.75	672.88	167.87	282.61	558.14	0.658	-1	22.9245	16.8795	3.15				4.15468
239.82	206.1	33.72	124.46	115.36	7.171	-1	23.5755	16.7865	3.15			795.07	634.34	160.73	282.97	512.1	7.171	-1	23.5755	16.7865	3.15				4.43915
206.18	188.36	17.82	116.47	89.71	0.767	-1	22.3665	23.8545	3.15			794.63	682.11	112.52	254.96	539.66	0.767	-1	22.3665	23.8545	3.15				6.01561
240.81	217.61	23.2	122.6	118.21	2.342	-1	21.6225	23.6685	3.15			930.06	771.92	158.14	268.3	661.76	2.342	-1	21.6225	23.6685	3.15				5.59817
217.73	169.97	47.76	110.25	107.48	5.033	-1	23.9475	23.9475	3.15			677.36	538.95	138.41	239.52	437.84	5.033	-1	23.9475	23.9475	3.15				4.07369
236.92	199.05	37.88	118.8	118.13	0	-1	19.1115	22.5525	3.15			852.86	665.56	187.3	257.33	595.53	0	-1	19.1115	22.5525	3.15				5.04131
Cell 05																									Normalization
CenpC												CENPE													DHC/CenpC
IntTotal	BackgPeriphery	SignalA	BackgOffset	SignalB	SeqDists	ChanDists	Xpos(um)	Ypos(um)	Zpos(um)	;		IntTotal	BackgPeriphery	SignalA	BackgOffset	SignalB	SeqDists	ChanDists	Xpos(um)	Ypos(um)	Zpos(um)	;			Signal B	3.47493
272.92	220.43	52.48	102.79	170.13	0.558	-1	28.1325	27.6675	1.75			817.7	618.74	198.96	260.22	557.48	0.558	-1	28.1325	27.6675	1.75				3.27679
266.54	217.68	48.86	103.72	162.82	2.08	-1	28.1325	27.1095	1.75			652.15	586.7	65.45	253.07	399.07	2.08	-1	28.1325	27.1095	1.75				2.45099
389.89	300.84	89.05	102.08	287.81	2.391	-1	29.0625	28.9695	1.75			1301.71	967.83	333.88	255.89	1045.82	2.391	-1	29.0625	28.9695	1.75				3.63372
287.99	225.1	62.9	102.08	185.91	6.183	-1	29.6205	31.2945	1.75			965.24	733.35	231.88	255.89	709.35	6.183	-1	29.6205	31.2945	1.75				3.81556
351.89	318.43	33.45	101.51	250.38	0.882	-1	25.1565	27.0165	1.75			1107.54	811.25	296.29	248.52	859.02	0.882	-1	25.1565	27.0165	1.75				3.43087
343.26	308.5	34.76	100.37	242.89	0.671	-1	24.8775	27.8535	1.75			1141.77	1005.34	136.43	244.06	897.71	0.671	-1	24.8775	27.8535	1.75				3.69595
428.15	390.92	37.23	102.08	326.07	2.989	-1	24.5055	27.2955	1.75			1311.17	1234.72	76.45	255.89	1055.28	2.989	-1	24.5055	27.2955	1.75				3.23636
410.57	365.84	44.74	101.93	308.64	0.957	-1	24.2265	30.2715	1.75			1445.56	1267.74	177.82	247.56	1198	0.957	-1	24.2265	30.2715	1.75				3.88154
439.99	421.8	18.19	108.57	331.42	0.474	-1	23.3895	29.8065	1.75			1381.18	1292.13	89.06	287.89	1093.29	0.474	-1	23.3895	29.8065	1.75				3.29881
452.4	364.22	88.18	104.82	347.58	3.66	-1	23.2965	29.3415	1.75			1148.91	962.15	186.76	259.3	889.62	3.66	-1	23.2965	29.3415	1.75				2.55947
362.05	270.66	91.39	101.51	260.55	1.47	-1	21.6225	32.5965	1.75			1334.57	803.18	531.39	248.52	1086.05	1.47	-1	21.6225	32.5965	1.75				4.1683
298.06	264.15	33.92	102.08	195.98	0.595	-1	21.1575	33.9915	1.75			800.04	738.82	61.22	255.89	544.15	0.595	-1	21.1575	33.9915	1.75				2.77656
284.96	225.23	59.74	101.2	183.76	2.66	-1	21.5295	34.4565	1.75			899.04	719.78	179.25	251.31	647.73	2.66	-1	21.5295	34.4565	1.75				3.52487
386.06	343.06	43	101.51	284.55	0.566	-1	23.6685	32.8755	1.75			1344.99	1235.35	109.64	248.52	1096.47	0.566	-1	23.6685	32.8755	1.75				3.85335
411.15	390.2	20.95	94.76	316.39	1.584	-1	24.2265	32.9685	1.75			1630.9	1392.43	238.47	215.81	1415.09	1.584	-1	24.2265	32.9685	1.75				4.47261
374.18	312.27	61.9	100.22	273.96	5.71	-1	22.6455	32.8755	1.75			1124.5	899.07	225.43	243.48	881.02	5.71	-1	22.6455	32.8755	1.75				3.21587
454.22	444.47	9.75	100.29	353.93	0.708	-1	28.1325	31.2945	1.75			1290.76	1255.23	35.53	247.2	1043.56	0.708	-1	28.1325	31.2945	1.75				2.94849
423.48	359.22	64.26	101.51	321.97	2.263	-1	28.7835	31.5735	1.75			1270.14	1108.93	161.21	248.52	1021.62	2.263	-1	28.7835	31.5735	1.75				3.17303
446.33	435.75	10.57	96.5	349.83	1.935	-1	26.5515	31.2015	1.75			1436.66	1263.7	172.96	228.62	1208.05	1.935	-1	26.5515	31.2015	1.75				3.45325
432.01	393.5	38.51	99.26	332.75	0.842	-1	25.4355	29.6205	1.75			1546.82	1339.62	207.19	239.48	1307.33	0.842	-1	25.4355	29.6205	1.75				3.92887
441.67	396.04	45.63	97.65	344.02	7.574	-1	25.5285	28.7835	1.75			1322.71	1074.14	248.57	234.14	1088.56	7.574	-1	25.5285	28.7835	1.75				3.16423
309.78	241.16	68.62	101.2	208.58	3.2	-1	22.3665	35.6655	1.75			993.23	784.14	209.09	251.31	741.93	3.2	-1	22.3665	35.6655	1.75				3.55705
427.11	354.7	72.42	105.46	321.65	0.624	-1	24.9705	33.8055	1.75			1502.56	1214.57	287.99	277.79	1224.76	0.624	-1	24.9705	33.8055	1.75				3.80774
380.24	348.29	31.95	95.47	284.78	3.302	-1	24.4125	34.0845	1.75			1301.76	1216.54	85.22	220.83	1080.93	3.302	-1	24.4125	34.0845	1.75				3.79567
372.39	308.27	64.12	101.51	270.88	4.372	-1	27.6675	34.6425	1.75			1196.38	1010.81	185.57	256.49	939.89	4.372	-1	27.6675	34.6425	1.75				3.46977
292.35	255.74	36.61	93.88	198.47	2.972	-1	23.2965	34.5495	1.75			1043.1	932.98	110.12	210.53	832.57	2.972	-1	23.2965	34.5495	1.75				4.19494
400.22	376.78	23.44	98.23	301.99	2.455	-1	26.0865	33.5265	1.75			1171.67	1116.64	55.03	234.04	937.64	2.455	-1	26.0865	33.5265	1.75				3.10487
385.19	368.11	17.08	100.37	284.82	2.455	-1	28.0395	32.0385	1.75			1218.47	1151.4	67.07	244.06	974.41	2.455	-1	28.0395	32.0385	1.75				3.42114
377.21	356.14	21.06	101.36	275.84	0	-1	26.5515	33.9915	1.75			1200.05	1148.22	51.83	244.98	955.07	0	-1	26.5515	33.9915	1.75				3.46241
Cell 06																									Normalization
CenpC												CENPE													DHC/CenpC
IntTotal	BackgPeriphery	SignalA	BackgOffset	SignalB	SeqDists	ChanDists	Xpos(um)	Ypos(um)	Zpos(um)	;		IntTotal	BackgPeriphery	SignalA	BackgOffset	SignalB	SeqDists	ChanDists	Xpos(um)	Ypos(um)	Zpos(um)	;			Signal B	3.90653
328.59	279.76	48.83	115.04	213.55	0.842	-1	27.5745	19.4835	2.1			1183.82	995.91	187.9	310.34	873.48	0.842	-1	27.5745	19.4835	2.1				4.09028
352	293.31	58.69	117.12	234.88	2.24	-1	27.4815	20.3205	2.1			1154.11	1035.93	118.18	317.83	836.28	2.24	-1	27.4815	20.3205	2.1				3.56046
345.79	295.58	50.21	110.05	235.74	0.767	-1	29.1555	18.8325	2.1			1080.42	908.79	171.63	290.91	789.51	0.767	-1	29.1555	18.8325	2.1				3.34907
370.4	322.52	47.88	98.16	272.24	3.207	-1	28.9695	19.5765	2.1			1302.05	1104.15	197.91	243.39	1058.67	3.207	-1	28.9695	19.5765	2.1				3.88874
400.6	352.82	47.78	91.35	309.25	3.56	-1	27.3885	22.3665	2.1			1394.32	1238.99	155.33	214.82	1179.51	3.56	-1	27.3885	22.3665	2.1				3.8141
450.18	425.96	24.22	99.51	350.66	3.551	-1	30.7365	21.1575	2.1			1583.6	1409.77	173.84	251.29	1332.31	3.551	-1	30.7365	21.1575	2.1				3.79944
477.85	426.04	51.81	91.86	385.99	0.588	-1	28.2255	23.6685	2.1			1608.62	1526.26	82.35	222.08	1386.54	0.588	-1	28.2255	23.6685	2.1				3.59217
471.8	436.04	35.76	98.42	373.38	0.916	-1	28.4115	23.1105	2.1			1377.11	1255.81	121.3	245.99	1131.13	0.916	-1	28.4115	23.1105	2.1				3.02943
404.2	393.23	10.97	97.91	306.29	0.595	-1	29.2485	23.4825	2.1			1459.49	1289.4	170.09	239.53	1219.96	0.595	-1	29.2485	23.4825	2.1				3.98302
377.15	375.95	1.2	94.41	282.74	4.411	-1	29.6205	23.0175	2.1			1375.51	1343.36	32.15	231.02	1144.5	4.411	-1	29.6205	23.0175	2.1				4.04789
491.25	451.89	39.36	91.4	399.85	3.244	-1	33.2475	20.5065	2.1			1614.29	1402.09	212.2	212.58	1401.72	3.244	-1	33.2475	20.5065	2.1				3.50561
514.65	395.8	118.85	95.08	419.57	3.646	-1	31.7595	23.3895	2.1			1906.88	1521.09	385.79	237.94	1668.95	3.646	-1	31.7595	23.3895	2.1				3.97776
454.11	349.88	104.23	87.8	366.31	3.158	-1	33.9915	20.5065	2.1			1555.65	1183.17	372.48	205.14	1350.51	3.158	-1	33.9915	20.5065	2.1				3.6868
341.5	310.97	30.53	97.47	244.02	0.658	-1	33.2475	23.5755	2.1			1472.81	1323.55	149.26	246.79	1226.02	0.658	-1	33.2475	23.5755	2.1				5.02426
457.47	403.71	53.76	96.12	361.35	0.474	-1	33.3405	22.9245	2.1			1482.77	1338.43	144.35	241.25	1241.53	0.474	-1	33.3405	22.9245	2.1				3.43581
434.57	375.99	58.58	99.4	335.17	0.677	-1	33.8055	23.0175	2.1			1654.87	1495.71	159.15	249.38	1405.49	0.677	-1	33.8055	23.0175	2.1				4.19336
266.69	255.16	11.53	96.77	169.92	1.624	-1	34.4565	23.2035	2.1			1148.11	933.28	214.83	233.81	914.3	1.624	-1	34.4565	23.2035	2.1				5.38077
285.14	287.66	-2.52	101.84	183.3	0.708	-1	34.8285	21.6225	2.1			1014.82	893.89	120.93	262.68	752.14	0.708	-1	34.8285	21.6225	2.1				4.10333
282.49	282.87	-0.38	98.95	183.54	5.33	-1	34.5495	22.2735	2.1			1055.61	933.61	122	251.13	804.47	5.33	-1	34.5495	22.2735	2.1				4.38308
464.16	435.64	28.53	99.4	364.76	0	-1	29.2485	21.7155	2.1			1790.04	1595.15	194.9	249.38	1540.67	0	-1	29.2485	21.7155	2.1				4.22379
392.44	329.29	63.15	109.51	282.92	0.595	-1	25.8075	21.2505	3.15			1186.55	1034.97	151.59	278.91	907.65	0.595	-1	25.8075	21.2505	3.15				3.20815
406.69	350.12	56.57	95.5	311.19	3.312	-1	26.1795	21.7155	3.15			1419.35	1203.19	216.16	230.28	1189.07	3.312	-1	26.1795	21.7155	3.15				3.82104
354.45	360.51	-6.06	102.63	251.82	3.578	-1	28.2255	19.1115	3.15			1132.43	1036.39	96.04	253.5	878.93	3.578	-1	28.2255	19.1115	3.15				3.49031
538.86	371	167.86	100.4	438.46	6.242	-1	31.7595	18.5535	3.15			1777.35	1172.44	604.9	245.21	1532.13	6.242	-1	31.7595	18.5535	3.15				3.49434
337.45	330.76	6.69	103.83	233.62	3.441	-1	31.3875	24.7845	3.15			1474.53	1226.32	248.21	260.71	1213.82	3.441	-1	31.3875	24.7845	3.15				5.1957
391.85	345.32	46.53	94.69	297.16	2.04	-1	27.9465	24.7845	3.15			1440.76	1165.57	275.19	227.55	1213.22	2.04	-1	27.9465	24.7845	3.15				4.08272
431.93	402.55	29.38	97.33	334.6	7.429	-1	26.4585	23.3895	3.15			1707.43	1567.25	140.18	234.11	1473.32	7.429	-1	26.4585	23.3895	3.15				4.40323
422.03	350.51	71.52	114.47	307.55	0.957	-1	32.5965	19.2045	3.15			1422.8	1232.91	189.89	298.06	1124.74	0.957	-1	32.5965	19.2045	3.15				3.6571
389.78	371.34	18.44	107.22	282.57	2.762	-1	33.0615	20.0415	3.15			1308.03	1227.91	80.12	271.2	1036.83	2.762	-1	33.0615	20.0415	3.15				3.66929
350.19	325.36	24.83	101.73	248.46	0	-1	31.1085	18.0885	3.15			1024.09	846.04	178.05	252.67	771.41	0	-1	31.1085	18.0885	3.15				3.10477
Cell 07																									Normalization
CenpC												CENPE													DHC/CenpC
IntTotal	BackgPeriphery	SignalA	BackgOffset	SignalB	SeqDists	ChanDists	Xpos(um)	Ypos(um)	Zpos(um)	;		IntTotal	BackgPeriphery	SignalA	BackgOffset	SignalB	SeqDists	ChanDists	Xpos(um)	Ypos(um)	Zpos(um)	;			Signal B
452.15	394.06	58.1	149.03	303.13	1.988	-1	30.8295	21.6225	2.1			1057.83	921.78	136.05	284.29	773.54	1.988	-1	30.8295	21.6225	2.1				2.55184	3.22894
444.67	354.6	90.07	147.58	297.1	2.853	-1	30.4575	19.6695	2.1			973.35	875.19	98.16	275.35	698	2.853	-1	30.4575	19.6695	2.1				2.34938
428.69	405.88	22.81	165.85	262.84	1.6	-1	31.3875	22.3665	2.1			1090.78	1047.68	43.1	326.58	764.2	1.6	-1	31.3875	22.3665	2.1				2.90747
327.89	297.42	30.46	150.44	177.45	4.534	-1	32.3175	23.6685	2.1			929.4	855.45	73.95	280.9	648.5	4.534	-1	32.3175	23.6685	2.1				3.65455
438.02	411.6	26.41	158.2	279.82	1.677	-1	28.2255	21.7155	2.1			1114.73	1097.24	17.48	310.12	804.61	1.677	-1	28.2255	21.7155	2.1				2.87546
457.79	370.82	86.97	163.98	293.81	4.096	-1	27.6675	20.1345	2.1			1081.84	967.98	113.87	319.75	762.09	4.096	-1	27.6675	20.1345	2.1				2.59382
513.55	461.85	51.7	168.18	345.38	0.795	-1	30.8295	22.7385	2.1			1661.71	1340.85	320.87	328.07	1333.65	0.795	-1	30.8295	22.7385	2.1				3.8614
496.77	441.67	55.09	150.8	345.96	2.251	-1	30.0855	22.4595	2.1			1451.59	1301.02	150.57	282.9	1168.69	2.251	-1	30.0855	22.4595	2.1				3.37811
425.75	372.72	53.04	149.6	276.15	1.06	-1	28.6905	24.2265	2.1			1219.51	1179.44	40.06	276.56	942.95	1.06	-1	28.6905	24.2265	2.1				3.41463
429.85	392.11	37.74	155.87	273.98	2.611	-1	29.7135	24.5055	2.1			1265.37	1176.57	88.8	296.47	968.9	2.611	-1	29.7135	24.5055	2.1				3.53639
329.73	285.48	44.26	153.25	176.48	0.595	-1	32.3175	24.6915	2.1			906.01	707.41	198.6	290.15	615.86	0.595	-1	32.3175	24.6915	2.1				3.48969
317.29	282.72	34.57	174.94	142.36	2.09	-1	31.9455	25.1565	2.1			972.64	913.43	59.2	344.46	628.17	2.09	-1	31.9455	25.1565	2.1				4.41255
421.58	419.05	2.53	147.39	274.19	2.708	-1	31.2015	23.2035	2.1			1260.64	1334.03	-73.38	270.7	989.94	2.708	-1	31.2015	23.2035	2.1				3.61042
444.95	389.42	55.53	152.61	292.34	0	-1	28.5975	22.4595	2.1			1065.07	1091.75	-26.68	286.9	778.17	0	-1	28.5975	22.4595	2.1				2.66187
395.65	318.65	77.01	110.78	284.87	1.265	-1	31.2945	19.9485	3.5			911.55	804.65	106.9	195.57	715.98	1.265	-1	31.2945	19.9485	3.5				2.51336
366.11	338.22	27.9	110.78	255.33	0.658	-1	32.0385	20.9715	3.5			902.96	907.46	-4.5	195.57	707.39	0.658	-1	32.0385	20.9715	3.5				2.77049
437.54	430.62	6.92	106.03	331.51	3.924	-1	31.5735	21.4365	3.5			1242.06	1104.18	137.88	179.97	1062.09	3.924	-1	31.5735	21.4365	3.5				3.20379
414.03	342.58	71.44	107.42	306.61	0.651	-1	28.2255	19.3905	3.5			1020.15	930.29	89.86	184.37	835.78	0.651	-1	28.2255	19.3905	3.5				2.72587
444.98	431.47	13.5	109.75	335.23	2.195	-1	28.2255	20.0415	3.5			1123	1083.31	39.7	193.22	929.78	2.195	-1	28.2255	20.0415	3.5				2.77356
446.62	379.85	66.77	108.57	338.05	1.407	-1	26.9235	21.8085	3.5			1367.72	1174.4	193.32	187.85	1179.87	1.407	-1	26.9235	21.8085	3.5				3.49022
405.07	368.4	36.67	108.11	296.96	0.566	-1	27.1095	23.2035	3.5			1117.95	1099.8	18.15	189.18	928.77	0.566	-1	27.1095	23.2035	3.5				3.12759
401.2	347.21	53.99	108.11	293.09	2.559	-1	26.5515	23.1105	3.5			1353.22	1099.52	253.7	189.18	1164.05	2.559	-1	26.5515	23.1105	3.5				3.97165
352.95	319.88	33.07	107.04	245.91	5.932	-1	27.3885	25.5285	3.5			1020.17	900.22	119.96	182.92	837.25	5.932	-1	27.3885	25.5285	3.5				3.4047
432.54	417.73	14.81	107.4	325.14	1.332	-1	31.2945	21.0645	3.5			1327.82	1216.29	111.54	185.86	1141.96	1.332	-1	31.2945	21.0645	3.5				3.51221
417.71	364.85	52.86	118.47	299.24	3.167	-1	31.8525	22.2735	3.5			1123.54	959	164.54	216.05	907.49	3.167	-1	31.8525	22.2735	3.5				3.03265
432.8	395.35	37.45	108.57	324.23	1.73	-1	29.8065	24.6915	3.5			1440.93	1326.68	114.25	187.85	1253.08	1.73	-1	29.8065	24.6915	3.5				3.86479
290.5	233.76	56.75	121.74	168.76	5.416	-1	30.8295	26.0865	3.5			891.36	793.65	97.71	224.83	666.54	5.416	-1	30.8295	26.0865	3.5				3.94963
514.94	459.46	55.48	110.36	404.57	0.948	-1	29.3415	20.8785	3.5			1304.05	1136.11	167.94	194.58	1109.47	0.948	-1	29.3415	20.8785	3.5				2.74234
457.77	412.74	45.03	110.97	346.8	3.07	-1	30.2715	21.0645	3.5			1180.51	1063.16	117.35	196.91	983.6	3.07	-1	30.2715	21.0645	3.5				2.83622
512.76	479.27	33.5	110.36	402.4	0	-1	30.1785	24.1335	3.5			1663.98	1559.5	104.48	194.58	1469.4	0	-1	30.1785	24.1335	3.5				3.65159
Cell 01																									Normalization
CenpC												CENPE													DHC/CenpC
IntTotal	BackgPeriphery	SignalA	BackgOffset	SignalB	SeqDists	ChanDists	Xpos(um)	Ypos(um)	Zpos(um)	;		IntTotal	BackgPeriphery	SignalA	BackgOffset	SignalB	SeqDists	ChanDists	Xpos(um)	Ypos(um)	Zpos(um)	;			Signal B	3.78967
178.58	144.12	34.46	74.76	103.82	1.06	-1	42.5475	11.3925	1.75			495.47	399.42	96.05	98.81	396.65	1.06	-1	42.5475	11.3925	1.75				3.82055
137.36	128.51	8.85	74.73	62.64	2.371	-1	43.1985	12.2295	1.75			409.79	320.34	89.45	99.51	310.28	2.371	-1	43.1985	12.2295	1.75				4.95338
250.09	157.66	92.43	70.39	179.69	3.668	-1	41.4315	10.6485	1.75			805.13	573.6	231.53	91.77	713.36	3.668	-1	41.4315	10.6485	1.75				3.96995
168.16	117.69	50.47	69.78	98.38	2.79	-1	38.2695	8.7885	1.75			348.92	248.19	100.73	91.02	257.9	2.79	-1	38.2695	8.7885	1.75				2.62147
219.84	171.16	48.69	71.09	148.75	1.292	-1	36.0375	10.4625	1.75			486.04	283.95	202.09	92.65	393.39	1.292	-1	36.0375	10.4625	1.75				2.64464
248.89	209.57	39.32	78.23	170.65	10.152	-1	36.6885	11.5785	1.75			556.68	461.18	95.51	109.85	446.83	10.152	-1	36.6885	11.5785	1.75				2.6184
182.04	148.5	33.54	82.4	99.64	2.471	-1	45.8955	15.8565	1.75			499.91	406.82	93.09	135.22	364.69	2.471	-1	45.8955	15.8565	1.75				3.66008
138.29	118.96	19.33	83.22	55.07	0.857	-1	45.0585	13.5315	1.75			454.45	334.08	120.37	141.03	313.42	0.857	-1	45.0585	13.5315	1.75				5.6913
155.79	127.17	28.62	79.81	75.98	0.989	-1	44.5005	14.1825	1.75			530.9	428.3	102.59	110.86	420.04	0.989	-1	44.5005	14.1825	1.75				5.5283
212.97	177.24	35.73	71.51	141.47	1.548	-1	43.7565	14.8335	1.75			586.12	402	184.12	94.13	492	1.548	-1	43.7565	14.8335	1.75				3.47777
232.16	191.75	40.41	85.29	146.86	6.682	-1	42.4545	13.9965	1.75			821.51	560.85	260.66	160.94	660.57	6.682	-1	42.4545	13.9965	1.75				4.49796
252.18	275.69	-23.51	81.33	170.85	1.052	-1	36.9675	17.8095	1.75			899.84	817.08	82.76	163.6	736.25	1.052	-1	36.9675	17.8095	1.75				4.30934
352.46	306.26	46.2	82.79	269.67	2.513	-1	36.2235	17.0655	1.75			892	748.71	143.3	129.04	762.96	2.513	-1	36.2235	17.0655	1.75				2.82924
310.21	266.45	43.76	77.77	232.44	1.176	-1	34.2705	18.6465	1.75			874.29	744.28	130.01	104.72	769.57	1.176	-1	34.2705	18.6465	1.75				3.31083
222.49	180.93	41.56	80.27	142.22	3.665	-1	35.3865	18.2745	1.75			753.67	508.52	245.15	116.61	637.05	3.665	-1	35.3865	18.2745	1.75				4.47933
212.68	186.74	25.94	71.09	141.59	11.454	-1	37.5255	21.2505	1.75			573.65	420.78	152.87	92.65	481.01	11.454	-1	37.5255	21.2505	1.75				3.3972
262.12	206.41	55.71	78.27	183.85	3.327	-1	32.9685	10.7415	1.75			964.72	675.44	289.28	114.88	849.84	3.327	-1	32.9685	10.7415	1.75				4.62246
254.75	206.04	48.71	76.65	178.1	5.054	-1	34.4565	13.7175	1.75			801.18	695.45	105.72	101.11	700.07	5.054	-1	34.4565	13.7175	1.75				3.93077
273.14	236.69	36.45	77.12	196.02	2.327	-1	39.3855	12.6015	1.75			933.11	706.15	226.96	102.15	830.96	2.327	-1	39.3855	12.6015	1.75				4.23916
315.66	277	38.67	83.86	231.8	0.671	-1	37.0605	12.6945	1.75			838.13	780.15	57.97	151.52	686.61	0.671	-1	37.0605	12.6945	1.75				2.96208
263.21	217.35	45.86	73.85	189.36	2.098	-1	37.6185	13.0665	1.75			929.42	704.17	225.24	95.25	834.17	2.098	-1	37.6185	13.0665	1.75				4.40521
316.41	287.29	29.12	70.85	245.55	1.265	-1	38.0835	15.1125	1.75			765.35	626.32	139.03	90.41	674.93	1.265	-1	38.0835	15.1125	1.75				2.74865
278.27	203.3	74.97	83.5	194.77	6.51	-1	39.2925	14.7405	1.75			938.11	791.16	146.95	144.88	793.23	6.51	-1	39.2925	14.7405	1.75				4.07265
350.47	248.6	101.87	79.63	270.84	4.742	-1	44.5005	18.6465	1.75			1192.77	715.89	476.88	106.43	1086.35	4.742	-1	44.5005	18.6465	1.75				4.01104
203.91	177.41	26.51	80.79	123.13	3.079	-1	40.2225	16.6005	1.75			567.33	408.98	158.35	118.35	448.98	3.079	-1	40.2225	16.6005	1.75				3.64639
168.38	156.17	12.21	78.71	89.68	6.382	-1	38.9205	19.3905	1.75			503.37	394.44	108.93	103.53	399.84	6.382	-1	38.9205	19.3905	1.75				4.45852
185	133.91	51.09	67.68	117.32	1.176	-1	32.8755	17.3445	1.75			466.42	319.88	146.54	88.16	378.26	1.176	-1	32.8755	17.3445	1.75				3.22417
343.35	262.68	80.67	78.23	265.12	8.197	-1	33.9915	16.9725	1.75			860.69	578.68	282.02	109.85	750.84	8.197	-1	33.9915	16.9725	1.75				2.83208
362.87	282.99	79.89	74.04	288.83	11.998	-1	42.1755	16.5075	1.75			1006.04	692.11	313.93	94.97	911.06	11.998	-1	42.1755	16.5075	1.75				3.15431
210.29	133.8	76.49	73.1	137.19	1.917	-1	32.6895	9.1605	1.75			631.62	420.14	211.48	97.32	534.31	1.917	-1	32.6895	9.1605	1.75				3.89467
169.02	130.41	38.61	70.98	98.04	6.875	-1	34.4565	8.4165	1.75			518.75	299.19	219.56	91.35	427.4	6.875	-1	34.4565	8.4165	1.75				4.35945
220.35	210.02	10.33	74.04	146.31	5.49	-1	40.7805	11.1135	1.75			714.08	653.09	60.99	94.97	619.11	5.49	-1	40.7805	11.1135	1.75				4.23149
332.85	238.67	94.18	83.05	249.8	6.27	-1	35.2935	11.2995	1.75			762.72	580.3	182.42	149.12	613.6	6.27	-1	35.2935	11.2995	1.75				2.45637
303.67	203.7	99.98	73.48	230.19	0	-1	38.6415	16.6005	1.75			927.16	651.12	276.04	98.49	828.67	0	-1	38.6415	16.6005	1.75				3.59994
Cell 02																									Normalization
CenpC												CENPE													DHC/CenpC
IntTotal	BackgPeriphery	SignalA	BackgOffset	SignalB	SeqDists	ChanDists	Xpos(um)	Ypos(um)	Zpos(um)	;		IntTotal	BackgPeriphery	SignalA	BackgOffset	SignalB	SeqDists	ChanDists	Xpos(um)	Ypos(um)	Zpos(um)	;			Signal B	1.91549
161.16	103.74	57.42	71.3	89.85	1.502	-1	20.4135	21.1575	1.75			284.47	175.33	109.14	116.45	168.01	1.502	-1	20.4135	21.1575	1.75				1.86989
219.15	111.06	108.09	62.88	156.27	9.699	-1	20.9715	22.5525	1.75			375	244.62	130.38	85.22	289.78	9.699	-1	20.9715	22.5525	1.75				1.85435
208.55	132.79	75.76	65.17	143.38	10.173	-1	11.5785	20.1345	1.75			362.01	237.37	124.64	92.08	269.93	10.173	-1	11.5785	20.1345	1.75				1.88262
199.19	126.05	73.14	68.23	130.96	6.194	-1	20.9715	24.0405	1.75			417.4	260.28	157.12	107.14	310.25	6.194	-1	20.9715	24.0405	1.75				2.36904
355.03	243.52	111.51	63.86	291.16	2.347	-1	16.8795	19.3905	1.75			543.78	422.3	121.47	87.28	456.49	2.347	-1	16.8795	19.3905	1.75				1.56783
173.49	156.48	17.01	62.75	110.74	12.7	-1	14.9265	20.6925	1.75			286.25	248.67	37.58	86.74	199.51	12.7	-1	14.9265	20.6925	1.75				1.80161
163.87	134.38	29.49	83.13	80.73	1.241	-1	18.1815	32.9685	1.75			384.11	269.05	115.06	156.04	228.07	1.241	-1	18.1815	32.9685	1.75				2.8251
180.79	142.58	38.21	81.64	99.15	0.989	-1	16.9725	33.2475	1.75			297.73	235.61	62.12	154.2	143.53	0.989	-1	16.9725	33.2475	1.75				1.4476
250.22	211.61	38.61	81.97	168.25	4.535	-1	16.2285	32.5965	1.75			394.84	308.94	85.9	160.18	234.67	4.535	-1	16.2285	32.5965	1.75				1.39477
179.14	145.19	33.95	82.26	96.88	2.218	-1	11.8575	31.3875	1.75			298.14	257.08	41.06	153.06	145.08	2.218	-1	11.8575	31.3875	1.75				1.49752
180.75	148.12	32.63	83.24	97.51	0.916	-1	10.6485	29.5275	1.75			363.96	312.18	51.78	151.36	212.6	0.916	-1	10.6485	29.5275	1.75				2.18029
169.02	133.3	35.72	82.33	86.69	7.339	-1	11.4855	29.1555	1.75			363.03	275.43	87.6	159.92	203.11	7.339	-1	11.4855	29.1555	1.75				2.34295
237.18	164.39	72.79	78.69	158.5	4.372	-1	18.7395	30.2715	1.75			472.6	322.01	150.58	164.27	308.32	4.372	-1	18.7395	30.2715	1.75				1.94524
268.66	202.54	66.11	81.44	187.22	3.786	-1	14.9265	28.1325	1.75			481.32	393.43	87.89	164.8	316.53	3.786	-1	14.9265	28.1325	1.75				1.69068
199.65	176.98	22.67	81.42	118.24	2.054	-1	11.5785	26.3655	1.75			328.37	284.87	43.5	163.8	164.58	2.054	-1	11.5785	26.3655	1.75				1.39191
265.91	176.33	89.58	83.28	182.62	0.916	-1	11.3925	24.3195	1.75			505.71	365.79	139.92	157.32	348.39	0.916	-1	11.3925	24.3195	1.75				1.90773
164.67	130.53	34.14	83.4	81.27	1.165	-1	12.2295	23.9475	1.75			322.92	288.5	34.42	154.18	168.73	1.165	-1	12.2295	23.9475	1.75				2.07617
166.79	122.55	44.23	80.09	86.7	2.765	-1	12.7875	24.9705	1.75			286.55	244.62	41.92	156.71	129.84	2.765	-1	12.7875	24.9705	1.75				1.49758
212.99	176.84	36.15	81.56	131.42	0.916	-1	14.6475	22.9245	1.75			461.3	361.07	100.24	148.62	312.69	0.916	-1	14.6475	22.9245	1.75				2.37932
178.49	156.15	22.34	82.2	96.29	1.755	-1	13.8105	23.2965	1.75			351.67	313.31	38.36	159.81	191.86	1.755	-1	13.8105	23.2965	1.75				1.99252
185.09	151.32	33.77	83.5	101.59	3.895	-1	15.2985	22.3665	1.75			319.24	294.02	25.22	154.41	164.82	3.895	-1	15.2985	22.3665	1.75				1.6224
262.8	203.83	58.98	83.29	179.51	3.319	-1	18.5535	24.5055	1.75			483.45	447.24	36.22	154.69	328.76	3.319	-1	18.5535	24.5055	1.75				1.83143
208.71	167.1	41.61	76.87	131.84	1.315	-1	17.9025	27.7605	1.75			355.98	310.33	45.65	162.35	193.63	1.315	-1	17.9025	27.7605	1.75				1.46867
341.58	279.07	62.51	82.69	258.89	6.366	-1	16.6005	27.9465	1.75			648.75	569.44	79.31	160.03	488.72	6.366	-1	16.6005	27.9465	1.75				1.88775
244.17	176.13	68.05	81.97	162.2	2.249	-1	10.3695	26.6445	1.75			504.4	433.19	71.21	160.18	344.23	2.249	-1	10.3695	26.6445	1.75				2.12226
173.99	162.05	11.95	82.84	91.15	6.158	-1	10.6485	24.4125	1.75			310.67	266.78	43.89	157.46	153.21	6.158	-1	10.6485	24.4125	1.75				1.68086
200.53	152.53	48	80.65	119.88	7.515	-1	9.0675	30.3645	1.75			452.4	381.98	70.42	160.97	291.42	7.515	-1	9.0675	30.3645	1.75				2.43093
148.91	115.41	33.5	76.29	72.62	3.452	-1	13.5315	24.3195	1.75			282.42	221.42	61	139.38	143.03	3.452	-1	13.5315	24.3195	1.75				1.96957
257.65	180.12	77.52	80.91	176.73	1.747	-1	13.2525	27.7605	1.75			429.36	323.69	105.67	165.06	264.3	1.747	-1	13.2525	27.7605	1.75				1.4955
233.78	228.78	4.99	78	155.78	5.544	-1	14.8335	27.0165	1.75			410.96	384.29	26.67	173.95	237.01	5.544	-1	14.8335	27.0165	1.75				1.52144
218.58	188.4	30.18	79.11	139.48	0.8	-1	16.9725	21.9015	1.75			473.64	416.38	57.26	164.62	309.02	0.8	-1	16.9725	21.9015	1.75				2.21551
258.68	246.57	12.11	81.42	177.26	1.73	-1	16.3215	22.3665	1.75			613.79	516.61	97.18	163.8	449.99	1.73	-1	16.3215	22.3665	1.75				2.53859
192.49	188.58	3.91	78.86	113.63	0.75	-1	17.7165	21.3435	1.75			453.89	395.37	58.52	168.49	285.4	0.75	-1	17.7165	21.3435	1.75				2.51166
137.31	109.66	27.65	82.11	55.2	3.957	-1	18.4605	21.2505	1.75			317.29	229.96	87.33	162.5	154.79	3.957	-1	18.4605	21.2505	1.75				2.80417
262.78	225.61	37.17	78.93	183.85	0	-1	20.0415	24.8775	1.75			464.58	421.22	43.36	172.08	292.51	0	-1	20.0415	24.8775	1.75				1.59103
Cell 03																									Normalization
CenpC												CENPE													DHC/CenpC
IntTotal	BackgPeriphery	SignalA	BackgOffset	SignalB	SeqDists	ChanDists	Xpos(um)	Ypos(um)	Zpos(um)	;		IntTotal	BackgPeriphery	SignalA	BackgOffset	SignalB	SeqDists	ChanDists	Xpos(um)	Ypos(um)	Zpos(um)	;			Signal B	1.33626
245.06	158.49	86.57	94.11	150.95	3.147	-1	15.4845	25.9005	1.4			297.86	213.7	84.17	141.71	156.15	3.147	-1	15.4845	25.9005	1.4				1.03445
243.91	188.63	55.28	94	149.91	1.209	-1	17.2515	28.5045	1.4			293.27	211.11	82.16	140.8	152.47	1.209	-1	17.2515	28.5045	1.4				1.01708
176.89	126.72	50.17	94.88	82	1.707	-1	16.1355	28.9695	1.4			221.38	178.8	42.58	141.37	80.01	1.707	-1	16.1355	28.9695	1.4				0.975732
187.84	151.69	36.15	95.29	92.54	8.574	-1	15.2985	27.4815	1.4			291.27	221.79	69.48	140.17	151.1	8.574	-1	15.2985	27.4815	1.4				1.63281
268.35	216.52	51.83	89.04	179.31	4.766	-1	23.8545	28.0395	1.4			288.34	233.96	54.38	143.75	144.6	4.766	-1	23.8545	28.0395	1.4				0.806425
167.46	135.9	31.56	104.79	62.67	5.985	-1	19.1115	28.5045	1.4			202.11	168.34	33.77	141.12	60.99	5.985	-1	19.1115	28.5045	1.4				0.973193
169.09	169.25	-0.16	93	76.09	2.572	-1	15.8565	23.4825	1.4			296.82	259.58	37.24	142.22	154.6	2.572	-1	15.8565	23.4825	1.4				2.0318
300.24	200.59	99.66	95.15	205.1	1.06	-1	16.4145	20.9715	1.4			386.28	308.78	77.51	140.18	246.11	1.06	-1	16.4145	20.9715	1.4				1.19995
158.89	120.41	38.48	93.69	65.2	2.621	-1	17.2515	20.3205	1.4			264.38	196.21	68.17	142.03	122.35	2.621	-1	17.2515	20.3205	1.4				1.87653
263.1	244.75	18.35	90.77	172.33	11.535	-1	16.0425	22.6455	1.4			375.31	315.5	59.81	143.1	232.21	11.535	-1	16.0425	22.6455	1.4				1.34747
272.9	227.2	45.71	100.95	171.95	2.355	-1	25.4355	29.3415	1.4			294.64	287.77	6.87	140.85	153.78	2.355	-1	25.4355	29.3415	1.4				0.89433
203.9	140.45	63.44	106.87	97.03	0.93	-1	27.7605	28.9695	1.4			263.46	199.14	64.32	140.65	122.81	0.93	-1	27.7605	28.9695	1.4				1.26569
196.42	148.84	47.58	96	100.43	2.804	-1	27.7605	28.0395	1.4			247.05	192.66	54.39	137.25	109.8	2.804	-1	27.7605	28.0395	1.4				1.0933
282.13	206.72	75.41	99.6	182.53	5.565	-1	28.0395	25.2495	1.4			455.2	315.32	139.88	141.33	313.87	5.565	-1	28.0395	25.2495	1.4				1.71955
186.95	155.6	31.34	107.15	79.79	0.767	-1	27.1095	19.7625	1.4			324.99	226.64	98.35	142.95	182.04	0.767	-1	27.1095	19.7625	1.4				2.28149
219.22	185.79	33.42	91.65	127.57	5.025	-1	26.9235	19.0185	1.4			338.96	220.26	118.71	143.06	195.9	5.025	-1	26.9235	19.0185	1.4				1.53563
192.68	164.04	28.64	92.9	99.78	1.06	-1	21.9015	19.2045	1.4			302.61	227.62	74.99	141.98	160.63	1.06	-1	21.9015	19.2045	1.4				1.60984
192.81	136.16	56.65	96.65	96.16	0.677	-1	20.8785	19.4835	1.4			301.12	251.48	49.64	140.67	160.44	0.677	-1	20.8785	19.4835	1.4				1.66847
195.6	198.96	-3.36	95.89	99.72	1.677	-1	21.0645	18.8325	1.4			236.25	165.26	70.99	139.85	96.4	1.677	-1	21.0645	18.8325	1.4				0.966707
151.24	131.42	19.83	108	43.25	4.8	-1	21.1575	20.5065	1.4			236.66	196.55	40.11	145.33	91.33	4.8	-1	21.1575	20.5065	1.4				2.11168
292.07	252.26	39.81	102.73	189.33	5.985	-1	23.9475	24.4125	1.4			319.92	235.39	84.53	140.56	179.35	5.985	-1	23.9475	24.4125	1.4				0.947288
197.9	151.36	46.54	97.07	100.83	5.407	-1	19.7625	20.1345	1.4			295.29	254.14	41.15	141.3	153.99	5.407	-1	19.7625	20.1345	1.4				1.52722
199.02	164.68	34.34	96.05	102.97	1.5	-1	19.3905	25.5285	1.4			272.29	214.28	58.02	141.71	130.58	1.5	-1	19.3905	25.5285	1.4				1.26814
167.37	137.56	29.81	105.7	61.67	1.395	-1	18.6465	24.2265	1.4			248.65	217.01	31.65	141.73	106.93	1.395	-1	18.6465	24.2265	1.4				1.73391
184.64	158.42	26.22	106.53	78.1	4.529	-1	17.5305	25.0635	1.4			248.11	188.23	59.88	144.78	103.33	4.529	-1	17.5305	25.0635	1.4				1.32305
345.18	305.56	39.62	104.66	240.52	3.461	-1	21.8085	23.5755	1.4			422.19	341.16	81.03	140.31	281.87	3.461	-1	21.8085	23.5755	1.4				1.17192
178.54	142.44	36.11	98.07	80.47	1.627	-1	21.4365	27.0165	1.4			183.42	176.86	6.56	140.04	43.38	1.627	-1	21.4365	27.0165	1.4				0.539083
219.46	208.49	10.98	94.65	124.82	2.896	-1	22.8315	26.1795	1.4			238.03	198.32	39.71	142.38	95.65	2.896	-1	22.8315	26.1795	1.4				0.766303
239.81	198	41.81	96.15	143.65	1.241	-1	24.9705	24.2265	1.4			351.88	269.81	82.08	139.79	212.09	1.241	-1	24.9705	24.2265	1.4				1.47644
304.51	200.67	103.84	98.28	206.23	3.502	-1	26.1795	24.5055	1.4			375.18	315.6	59.58	140.68	234.5	3.502	-1	26.1795	24.5055	1.4				1.13708
220.95	206.82	14.13	103.88	117.06	11.499	-1	26.8305	21.0645	1.4			330.53	265.41	65.13	140.81	189.73	11.499	-1	26.8305	21.0645	1.4				1.62079
157.19	116.81	40.38	99.6	57.58	10.453	-1	15.9495	24.7845	1.4			201.39	164.05	37.34	141.33	60.06	10.453	-1	15.9495	24.7845	1.4				1.04307
262.47	197.62	64.85	96.3	166.16	2.263	-1	25.5285	20.5995	1.4			390.47	356.7	33.77	141.19	249.28	2.263	-1	25.5285	20.5995	1.4				1.50024
310.25	276.2	34.05	108.85	201.4	1.04	-1	23.2965	20.2275	1.4			550.98	453.47	97.52	143.08	407.9	1.04	-1	23.2965	20.2275	1.4				2.02532
265.45	228.6	36.85	108.68	156.77	0	-1	22.2735	20.4135	1.4			345.09	260.91	84.18	143.89	201.2	0	-1	22.2735	20.4135	1.4				1.28341
Cell 04																									Normalization
CenpC												CENPE													DHC/CenpC
IntTotal	BackgPeriphery	SignalA	BackgOffset	SignalB	SeqDists	ChanDists	Xpos(um)	Ypos(um)	Zpos(um)	;		IntTotal	BackgPeriphery	SignalA	BackgOffset	SignalB	SeqDists	ChanDists	Xpos(um)	Ypos(um)	Zpos(um)	;			Signal B	2.87816
210.04	174.66	35.38	61.95	148.09	2.884	-1	24.3195	22.6455	1.4			632.87	525.79	107.08	78.84	554.03	2.884	-1	24.3195	22.6455	1.4				3.74117
247.01	226.7	20.31	62.09	184.92	1.917	-1	21.4365	22.7385	1.4			630.81	511.5	119.31	78.62	552.19	1.917	-1	21.4365	22.7385	1.4				2.9861
204.07	201.99	2.09	62.07	142	0.624	-1	22.9245	23.9475	1.4			474.85	409.13	65.72	78.65	396.2	0.624	-1	22.9245	23.9475	1.4				2.79014
234.32	213.2	21.12	62.7	171.62	4.327	-1	22.3665	24.2265	1.4			608.31	462.6	145.71	80.25	528.05	4.327	-1	22.3665	24.2265	1.4				3.07686
153.82	157.63	-3.81	62.37	91.45	4.152	-1	20.3205	28.0395	1.4			405.68	284.93	120.75	79.26	326.42	4.152	-1	20.3205	28.0395	1.4				3.56938
220.36	171.65	48.7	63.25	157.1	0.767	-1	19.2045	24.0405	1.4			439.75	302.48	137.27	79.04	360.71	0.767	-1	19.2045	24.0405	1.4				2.29605
175.2	151.26	23.93	62.18	113.02	4.096	-1	19.0185	24.7845	1.4			395.52	291.42	104.1	79.07	316.45	4.096	-1	19.0185	24.7845	1.4				2.79995
204.12	144.94	59.18	62.11	142.02	1.697	-1	15.8565	22.1805	1.4			526.7	355.98	170.72	78.95	447.75	1.697	-1	15.8565	22.1805	1.4				3.15272
286.95	235.12	51.83	61.94	225	8.752	-1	15.5775	23.8545	1.4			710.63	665.81	44.82	80.15	630.47	8.752	-1	15.5775	23.8545	1.4				2.80209
184.49	142.23	42.26	62.22	122.27	10.198	-1	24.0405	21.6225	1.4			421.8	310.45	111.36	77.72	344.08	10.198	-1	24.0405	21.6225	1.4				2.8141
242.54	190.73	51.81	62.53	180.01	0.789	-1	19.8555	30.9225	1.4			554.85	406.13	148.72	78.92	475.93	0.789	-1	19.8555	30.9225	1.4				2.64391
198.58	227.98	-29.39	61.86	136.72	2.566	-1	20.4135	31.4805	1.4			510	528.06	-18.06	78.84	431.16	2.566	-1	20.4135	31.4805	1.4				3.1536
173.13	143.2	29.94	61.87	111.27	3.501	-1	18.5535	29.7135	1.4			380.81	277.72	103.09	80.02	300.79	3.501	-1	18.5535	29.7135	1.4				2.70324
311.8	314.26	-2.46	61.56	250.24	1.131	-1	19.5765	26.3655	1.4			706.57	690.61	15.96	78.49	628.09	1.131	-1	19.5765	26.3655	1.4				2.50995
186.57	172	14.57	62.74	123.83	6.604	-1	19.3905	27.4815	1.4			469.6	420.43	49.17	77.97	391.62	6.604	-1	19.3905	27.4815	1.4				3.16256
172.95	126.87	46.07	61.93	111.01	13.882	-1	19.2975	34.0845	1.4			375.82	249.28	126.54	79.26	296.56	13.882	-1	19.2975	34.0845	1.4				2.67147
177.91	131.69	46.22	61.89	116.02	4.282	-1	23.5755	20.8785	1.4			354.51	275.36	79.15	79.09	275.42	4.282	-1	23.5755	20.8785	1.4				2.3739
217.23	183.03	34.2	62.27	154.96	5.215	-1	21.1575	24.4125	1.4			529.78	463.16	66.62	79.91	449.87	5.215	-1	21.1575	24.4125	1.4				2.90314
156.6	108.46	48.14	61.51	95.09	0.935	-1	18.4605	19.9485	1.4			380.23	224.13	156.1	79.19	301.04	0.935	-1	18.4605	19.9485	1.4				3.16584
212.99	145.79	67.2	62.33	150.66	0	-1	18.3675	20.8785	1.4			497.95	337.96	159.99	78.49	419.45	0	-1	18.3675	20.8785	1.4				2.78408
167.06	143.11	23.95	63.61	103.45	0.588	-1	23.1105	20.0415	1.75			442.68	281.75	160.93	87.02	355.65	0.588	-1	23.1105	20.0415	1.75				3.43789
210.16	165.9	44.26	70.88	139.28	4.284	-1	22.5525	20.2275	1.75			460.3	326.81	133.5	107.18	353.12	4.284	-1	22.5525	20.2275	1.75				2.53532
137.59	118.73	18.86	70.24	67.35	0.566	-1	24.5055	24.0405	1.75			327.5	290.26	37.24	104.92	222.58	0.566	-1	24.5055	24.0405	1.75				3.30483
183.68	167.17	16.51	71.12	112.56	5.136	-1	23.9475	24.1335	1.75			497.6	355.44	142.16	117.16	380.45	5.136	-1	23.9475	24.1335	1.75				3.37998
151.07	128.57	22.51	76.21	74.86	0.671	-1	26.6445	28.5045	1.75			338.27	219.56	118.71	150.9	187.37	0.671	-1	26.6445	28.5045	1.75				2.50294
169.54	141.43	28.11	75.31	94.24	4.096	-1	26.0865	28.8765	1.75			439.8	386.96	52.83	138.08	301.71	4.096	-1	26.0865	28.8765	1.75				3.20151
269.59	265.26	4.33	72.82	196.78	6.46	-1	23.4825	32.0385	1.75			690.53	602.27	88.25	135.51	555.01	6.46	-1	23.4825	32.0385	1.75				2.82046
171.27	136.09	35.19	73.89	97.38	1.06	-1	17.0655	32.7825	1.75			427.89	343.95	83.94	134.63	293.26	1.06	-1	17.0655	32.7825	1.75				3.0115
199.9	184.83	15.07	75.64	124.27	8.445	-1	17.3445	31.7595	1.75			460.87	377.05	83.83	136.49	324.38	8.445	-1	17.3445	31.7595	1.75				2.61028
208.73	196.64	12.1	76.2	132.54	3.516	-1	24.9705	28.1325	1.75			448.85	342.17	106.68	139.6	309.25	3.516	-1	24.9705	28.1325	1.75				2.33326
161.42	114.52	46.89	73.77	87.65	3.796	-1	27.1095	25.3425	1.75			355.47	224.05	131.42	146.12	209.35	3.796	-1	27.1095	25.3425	1.75				2.38848
234.24	171.11	63.13	71.1	163.14	4.387	-1	25.1565	22.0875	1.75			553.97	405.65	148.32	126.59	427.38	4.387	-1	25.1565	22.0875	1.75				2.61971
149.31	119.27	30.04	74.3	75	7.72	-1	21.4365	19.7625	1.75			354.2	274.4	79.8	149.24	204.96	7.72	-1	21.4365	19.7625	1.75				2.7328
229.96	189.25	40.71	67.53	162.42	9.158	-1	25.9935	25.9935	1.75			544.65	355.87	188.78	114.87	429.78	9.158	-1	25.9935	25.9935	1.75				2.6461
240.46	168.26	72.2	73.79	166.67	0	-1	18.4605	31.2015	1.75			495.87	379.52	116.34	145.25	350.62	0	-1	18.4605	31.2015	1.75				2.10368
Cell 05																									Normalization
CenpC												CENPE													DHC/CenpC
IntTotal	BackgPeriphery	SignalA	BackgOffset	SignalB	SeqDists	ChanDists	Xpos(um)	Ypos(um)	Zpos(um)	;		IntTotal	BackgPeriphery	SignalA	BackgOffset	SignalB	SeqDists	ChanDists	Xpos(um)	Ypos(um)	Zpos(um)	;			Signal B	1.01412
152.72	100.62	52.1	76.51	76.2	3.385	-1	17.9025	13.5315	1.4			195.01	146.47	48.54	117.43	77.58	3.385	-1	17.9025	13.5315	1.4				1.01811
185	145.78	39.22	78.3	106.71	3.041	-1	19.1115	16.6935	1.4			221.38	179.54	41.84	122.28	99.1	3.041	-1	19.1115	16.6935	1.4				0.928685
191.98	127.22	64.76	77.6	114.38	8.796	-1	16.3215	17.9025	1.4			204.22	157.92	46.31	123.24	80.98	8.796	-1	16.3215	17.9025	1.4				0.707991
136.96	88.52	48.44	76.16	60.8	1.209	-1	11.4855	10.5555	1.4			160.95	128.58	32.36	116.98	43.96	1.209	-1	11.4855	10.5555	1.4				0.723026
121.25	91.18	30.07	75.19	46.05	4.933	-1	10.2765	10.5555	1.4			193.56	143.66	49.91	115.54	78.02	4.933	-1	10.2765	10.5555	1.4				1.69425
231.58	183.18	48.4	78.3	153.29	0.566	-1	6.8355	14.0895	1.4			290.18	224.6	65.58	122.28	167.9	0.566	-1	6.8355	14.0895	1.4				1.09531
268.94	250.67	18.27	74.52	194.42	1.656	-1	7.3935	14.1825	1.4			294.64	249.87	44.78	111.66	182.98	1.656	-1	7.3935	14.1825	1.4				0.941158
209.84	158.66	51.17	74.18	135.66	13.409	-1	8.4165	12.8805	1.4			247.98	231.69	16.29	110.8	137.18	13.409	-1	8.4165	12.8805	1.4				1.0112
134.23	110.32	23.9	79.24	54.99	4.722	-1	20.6925	18.2745	1.4			156.91	134.06	22.85	124.26	32.65	4.722	-1	20.6925	18.2745	1.4				0.593744
237.68	157.38	80.3	72.1	165.58	4.259	-1	16.6935	20.7855	1.4			249.91	211.01	38.89	105.97	143.94	4.259	-1	16.6935	20.7855	1.4				0.869308
143.71	136.59	7.12	77.01	66.7	0.842	-1	14.4615	24.4125	1.4			244.39	185.39	59	120.97	123.42	0.842	-1	14.4615	24.4125	1.4				1.85037
185.64	157.19	28.45	67.53	118.11	2.977	-1	13.6245	24.3195	1.4			303.31	233.21	70.1	95.89	207.42	2.977	-1	13.6245	24.3195	1.4				1.75616
197.84	179.82	18.03	70.73	127.12	1.755	-1	10.7415	23.5755	1.4			224.15	185.6	38.54	104.2	119.95	1.755	-1	10.7415	23.5755	1.4				0.943597
148.86	150.34	-1.47	68.48	80.38	6.119	-1	11.6715	25.0635	1.4			197.94	149.36	48.58	101.43	96.51	6.119	-1	11.6715	25.0635	1.4				1.20067
215.93	149.47	66.46	70.46	145.47	6.392	-1	6.0915	22.5525	1.4			276.07	201.71	74.35	105.75	170.32	6.392	-1	6.0915	22.5525	1.4				1.17083
230.57	226.23	4.34	70.49	160.09	1.47	-1	5.1615	16.2285	1.4			267.45	225.48	41.98	104.05	163.4	1.47	-1	5.1615	16.2285	1.4				1.02068
207.8	133.73	74.08	71.18	136.63	1.265	-1	6.3705	15.3915	1.4			226.34	186.49	39.85	107.04	119.3	1.265	-1	6.3705	15.3915	1.4				0.873161
159.07	111.66	47.4	72.1	86.97	3.255	-1	5.1615	15.0195	1.4			210.15	189.09	21.06	105.97	104.18	3.255	-1	5.1615	15.0195	1.4				1.19788
307.91	228.31	79.6	69.77	238.14	3.097	-1	7.7655	16.9725	1.4			315.12	217.21	97.91	100.32	214.8	3.097	-1	7.7655	16.9725	1.4				0.90199
203.5	185.12	18.38	71.02	132.47	1.12	-1	9.8115	14.6475	1.4			209.69	171.42	38.27	104	105.68	1.12	-1	9.8115	14.6475	1.4				0.797766
204.08	158.56	45.52	76.16	127.92	1.383	-1	9.0675	15.4845	1.4			244.37	195.23	49.14	116.98	127.39	1.383	-1	9.0675	15.4845	1.4				0.995857
250.19	189.66	60.53	72.92	177.27	5.826	-1	10.3695	15.0195	1.4			266.35	234.59	31.77	109.84	156.52	5.826	-1	10.3695	15.0195	1.4				0.882947
190.54	179.73	10.81	75.05	115.49	4.383	-1	15.6705	17.4375	1.4			173.92	169.04	4.87	113.88	60.04	4.383	-1	15.6705	17.4375	1.4				0.519872
196.42	138.85	57.57	73.03	123.39	1.04	-1	16.9725	13.2525	1.4			236.22	182.39	53.83	107.82	128.39	1.04	-1	16.9725	13.2525	1.4				1.04052
150.65	148.26	2.39	72.93	77.72	0.832	-1	16.0425	13.7175	1.4			204.26	201.94	2.32	109.41	94.85	0.832	-1	16.0425	13.7175	1.4				1.22041
151.17	127.16	24.01	73.03	78.14	1.624	-1	15.6705	12.9735	1.4			190.56	167.59	22.98	107.82	82.74	1.624	-1	15.6705	12.9735	1.4				1.05887
189.25	162.34	26.91	69.56	119.69	5.82	-1	15.0195	14.4615	1.4			235.82	192.25	43.57	103.82	131.99	5.82	-1	15.0195	14.4615	1.4				1.10277
252.72	198.62	54.1	69.95	182.77	3.59	-1	13.7175	20.1345	1.4			234.46	182.02	52.44	101.8	132.65	3.59	-1	13.7175	20.1345	1.4				0.725776
163.62	139.52	24.11	70.56	93.07	1.677	-1	12.6945	23.5755	1.4			179.01	157.53	21.49	106.52	72.49	1.677	-1	12.6945	23.5755	1.4				0.778876
204.53	165	39.53	71.59	132.93	2.377	-1	12.7875	21.9015	1.4			263.31	201.12	62.18	102.4	160.91	2.377	-1	12.7875	21.9015	1.4				1.21049
139.15	119.51	19.64	72.08	67.07	0.921	-1	14.8335	23.1105	1.4			182.34	146.65	35.69	105.2	77.14	0.921	-1	14.8335	23.1105	1.4				1.15014
175.4	141.59	33.8	73.28	102.11	2.141	-1	14.1825	22.4595	1.4			180.6	166.55	14.04	103.75	76.84	2.141	-1	14.1825	22.4595	1.4				0.752522
257.99	189.52	68.47	72.92	185.07	4.209	-1	12.4155	21.2505	1.4			245.15	217.97	27.18	109.84	135.31	4.209	-1	12.4155	21.2505	1.4				0.731129
173.01	140.54	32.47	70.46	102.55	4.715	-1	9.4395	18.2745	1.4			179.08	141.65	37.43	105.75	73.33	4.715	-1	9.4395	18.2745	1.4				0.715066
223.65	168.47	55.18	72.13	151.52	9.449	-1	4.8825	17.0655	1.4			239.69	178.72	60.96	107.73	131.96	9.449	-1	4.8825	17.0655	1.4				0.870908
209.06	162.91	46.15	70.46	138.6	10.108	-1	13.1595	12.5085	1.4			252.44	217.37	35.07	105.75	146.69	10.108	-1	13.1595	12.5085	1.4				1.05837
198.56	125.52	73.04	70.49	128.07	14.026	-1	4.0455	16.8795	1.4			188.4	155.86	32.53	104.05	84.35	14.026	-1	4.0455	16.8795	1.4				0.658624
141.17	148.46	-7.29	69.42	71.75	10.182	-1	17.8095	19.5765	1.4			185.74	171.58	14.16	102.03	83.71	10.182	-1	17.8095	19.5765	1.4				1.16669
152.17	132.14	20.03	72.35	79.82	11.767	-1	8.0445	22.4595	1.4			198.63	174.13	24.49	108.4	90.22	11.767	-1	8.0445	22.4595	1.4				1.13029
136.27	107.38	28.89	73.83	62.44	0	-1	19.1115	18.4605	1.4			166.6	141.21	25.39	108.47	58.13	0	-1	19.1115	18.4605	1.4				0.930974
																					2.45
																					2.45
																					2.45
																					2.45
																					2.45
																					2.45
Cell 06																									Normalization
CenpC												CENPE													DHC/CenpC
IntTotal	BackgPeriphery	SignalA	BackgOffset	SignalB	SeqDists	ChanDists	Xpos(um)	Ypos(um)	Zpos(um)	;		IntTotal	BackgPeriphery	SignalA	BackgOffset	SignalB	SeqDists	ChanDists	Xpos(um)	Ypos(um)	Zpos(um)	;			Signal B	1.18492
217.67	178.37	39.31	68.65	149.02	0.651	-1	23.2035	16.4145	1.75			287.25	255.16	32.09	101.76	185.48	0.651	-1	23.2035	16.4145	1.75				1.24467
242.14	199.1	43.04	66.04	176.1	3.67	-1	23.2035	15.7635	1.75			283.45	234.65	48.8	102.87	180.58	3.67	-1	23.2035	15.7635	1.75				1.02544
211.54	156.04	55.49	68.57	142.97	7.321	-1	22.6455	19.3905	1.75			255.04	196.49	58.55	100.02	155.03	7.321	-1	22.6455	19.3905	1.75				1.08435
138.55	115.92	22.63	69.78	68.77	4.643	-1	19.4835	25.9935	1.75			213.44	176.81	36.62	107.64	105.79	4.643	-1	19.4835	25.9935	1.75				1.53832
128.25	120.76	7.48	68.42	59.82	10.941	-1	23.3895	23.4825	1.75			201.73	169.23	32.5	105.36	96.38	10.941	-1	23.3895	23.4825	1.75				1.61117
205.08	161.37	43.71	68.65	136.43	0.744	-1	13.7175	18.3675	1.75			240.95	181.19	59.76	101.76	139.19	0.744	-1	13.7175	18.3675	1.75				1.02023
197.85	142.78	55.07	71.11	126.74	5.03	-1	12.9735	18.3675	1.75			230.02	163.55	66.46	107.81	122.21	5.03	-1	12.9735	18.3675	1.75				0.964258
152.05	128.75	23.31	71.05	81	0.857	-1	10.1835	22.5525	1.75			204.3	165.59	38.71	104.28	100.02	0.857	-1	10.1835	22.5525	1.75				1.23481
183.53	146.78	36.75	69.38	114.15	7.737	-1	9.5325	21.9945	1.75			221.61	188.93	32.68	102.11	119.5	7.737	-1	9.5325	21.9945	1.75				1.04687
155.88	114.75	41.13	67.07	88.81	6.15	-1	12.8805	15.0195	1.75			195.01	140.19	54.81	98.98	96.02	6.15	-1	12.8805	15.0195	1.75				1.08118
188.61	138.55	50.07	70.24	118.37	6.821	-1	10.7415	20.7855	1.75			218.01	169.23	48.77	104.44	113.56	6.821	-1	10.7415	20.7855	1.75				0.959365
147.77	123.87	23.9	67.2	80.57	0.658	-1	16.8795	17.8095	1.75			198.91	171.45	27.45	100.6	98.31	0.658	-1	16.8795	17.8095	1.75				1.22018
199.74	166.78	32.96	70.02	129.71	5.764	-1	17.3445	17.3445	1.75			235.07	181.78	53.29	101.93	133.15	5.764	-1	17.3445	17.3445	1.75				1.02652
154.19	134.86	19.33	70.52	83.67	7.946	-1	11.6715	18.3675	1.75			175.27	145.95	29.32	106.94	68.33	7.946	-1	11.6715	18.3675	1.75				0.816661
170.15	117.86	52.29	68.57	101.58	8.613	-1	14.4615	25.8075	1.75			225.28	163.09	62.19	100.02	125.26	8.613	-1	14.4615	25.8075	1.75				1.23312
149.16	134.32	14.83	67.47	81.69	8.454	-1	9.1605	19.0185	1.75			252	215.68	36.32	105.33	146.67	8.454	-1	9.1605	19.0185	1.75				1.79545
231.15	163.79	67.36	68.76	162.39	10.524	-1	15.6705	13.6245	1.75			309.92	255.71	54.21	103.94	205.98	10.524	-1	15.6705	13.6245	1.75				1.26843
187.18	172.65	14.53	70.73	116.45	14.191	-1	24.4125	19.4835	1.75			287.71	236.51	51.2	108.51	179.2	14.191	-1	24.4125	19.4835	1.75				1.53886
186.24	121.17	65.07	70.12	116.12	5.537	-1	11.9505	26.2725	1.75			206.99	162.45	44.54	100.21	106.78	5.537	-1	11.9505	26.2725	1.75				0.919566
218.15	156.2	61.96	69.38	148.78	0.957	-1	12.6945	20.7855	1.75			240.8	193.85	46.95	102.11	138.69	0.957	-1	12.6945	20.7855	1.75				0.932182
238.51	191.95	46.56	69.59	168.92	3.679	-1	13.5315	20.3205	1.75			260.93	212.98	47.95	99.79	161.14	3.679	-1	13.5315	20.3205	1.75				0.953943
196.41	186.23	10.18	67.08	129.33	0.558	-1	10.0905	19.0185	1.75			335.16	313.24	21.93	103.11	232.05	0.558	-1	10.0905	19.0185	1.75				1.79425
312.84	268.18	44.66	67.89	244.95	0	-1	10.0905	18.4605	1.75			427.92	359.7	68.22	101.15	326.77	0	-1	10.0905	18.4605	1.75				1.33403
258.11	220.64	37.47	74.75	183.35	1.656	-1	24.3195	18.7395	2.1			286.78	260.66	26.12	113.26	173.51	1.656	-1	24.3195	18.7395	2.1				0.946332
236.24	184.28	51.97	74.48	161.76	3.529	-1	23.2965	17.4375	2.1			303.36	238.39	64.97	110.86	192.5	3.529	-1	23.2965	17.4375	2.1				1.19003
137.03	111.64	25.39	77.24	59.78	1.605	-1	22.1805	14.0895	2.1			175.9	156	19.91	113.76	62.14	1.605	-1	22.1805	14.0895	2.1				1.03948
178.12	121.53	56.59	75.54	102.58	6.33	-1	20.5995	13.8105	2.1			199.72	159.45	40.27	114.8	84.92	6.33	-1	20.5995	13.8105	2.1				0.827842
279.07	203.05	76.02	72.41	206.66	13.823	-1	14.2755	14.0895	2.1			375.2	251.87	123.33	111.13	264.07	13.823	-1	14.2755	14.0895	2.1				1.2778
132.58	95.41	37.17	72.26	60.32	2.956	-1	16.3215	27.7605	2.1			194.98	139.58	55.4	107.53	87.45	2.956	-1	16.3215	27.7605	2.1				1.44977
161.26	113.21	48.06	74.73	86.53	1.697	-1	13.4385	27.1095	2.1			198.46	141.55	56.91	108.28	90.18	1.697	-1	13.4385	27.1095	2.1				1.04218
242.05	177.5	64.55	72.41	169.64	11.618	-1	15.1125	27.3885	2.1			312.91	231.81	81.1	111.13	201.78	11.618	-1	15.1125	27.3885	2.1				1.18946
144.07	120.4	23.68	74.73	69.35	4.102	-1	18.6465	16.3215	2.1			205.73	179.74	25.99	108.28	97.45	4.102	-1	18.6465	16.3215	2.1				1.40519
157.76	136.26	21.5	72.41	85.35	11.309	-1	14.5545	16.6005	2.1			204.2	176.77	27.44	111.13	93.08	11.309	-1	14.5545	16.6005	2.1				1.09057
150.22	122.52	27.7	69.33	80.89	0	-1	21.2505	25.7145	2.1			193.84	150.13	43.7	104.43	89.41	0	-1	21.2505	25.7145	2.1				1.10533
Cell 07																									Normalization
CenpC												CENPE													DHC/CenpC
IntTotal	BackgPeriphery	SignalA	BackgOffset	SignalB	SeqDists	ChanDists	Xpos(um)	Ypos(um)	Zpos(um)	;		IntTotal	BackgPeriphery	SignalA	BackgOffset	SignalB	SeqDists	ChanDists	Xpos(um)	Ypos(um)	Zpos(um)	;			Signal B	2.61846
439.52	391.48	48.04	92.85	346.67	8.559	-1	19.2975	28.4115	1.4			1241.9	1022.84	219.06	192.52	1049.38	8.559	-1	19.2975	28.4115	1.4				3.02703
175.02	144.71	30.31	95.08	79.94	0.93	-1	11.2065	31.2015	1.4			478.96	325.41	153.55	193.84	285.12	0.93	-1	11.2065	31.2015	1.4				3.56668
195.28	152.53	42.75	91.05	104.23	1.04	-1	11.9505	30.6435	1.4			504.82	343.05	161.77	184.19	320.63	1.04	-1	11.9505	30.6435	1.4				3.07618
247.03	201.64	45.39	95.04	152	0.501	-1	12.1365	29.6205	1.4			610.41	445.61	164.8	194.81	415.6	0.501	-1	12.1365	29.6205	1.4				2.73421
267.49	189.99	77.5	97.16	170.33	3.834	-1	11.6715	29.8065	1.4			644.67	416.37	228.3	200.16	444.52	3.834	-1	11.6715	29.8065	1.4				2.60976
370.73	326.88	43.85	99.71	271.01	4.227	-1	15.2055	28.3185	1.4			898.94	748.99	149.95	206.58	692.35	4.227	-1	15.2055	28.3185	1.4				2.5547
262.94	241.36	21.58	94.74	168.2	1.315	-1	12.5085	31.5735	1.4			632.79	521.49	111.31	198.71	434.08	1.315	-1	12.5085	31.5735	1.4				2.58074
387.91	332.9	55.01	96.82	291.1	0.75	-1	13.4385	32.5035	1.4			974.54	814.06	160.48	200.13	774.41	0.75	-1	13.4385	32.5035	1.4				2.66029
351.44	268.69	82.75	95.04	256.41	1.86	-1	14.1825	32.5965	1.4			899.93	657.87	242.06	194.81	705.12	1.86	-1	14.1825	32.5965	1.4				2.74997
223.94	223.62	0.31	95.96	127.98	0.832	-1	15.6705	31.4805	1.4			577.85	528.77	49.08	196.2	381.64	0.832	-1	15.6705	31.4805	1.4				2.98203
294.71	245.95	48.76	94.35	200.36	5.494	-1	15.2985	30.7365	1.4			662.28	527.51	134.77	193.21	469.07	5.494	-1	15.2985	30.7365	1.4				2.34114
228.11	266.7	-38.58	102.31	125.81	0.882	-1	18.3675	35.2935	1.4			543.29	564.9	-21.61	213.62	329.67	0.882	-1	18.3675	35.2935	1.4				2.62038
369.56	251.05	118.51	95.93	273.63	2.236	-1	18.6465	36.1305	1.4			976.29	670.04	306.24	198.41	777.88	2.236	-1	18.6465	36.1305	1.4				2.84282
340.91	277.94	62.97	95.04	245.87	2.046	-1	20.2275	34.5495	1.4			921.4	651.94	269.46	194.81	726.58	2.046	-1	20.2275	34.5495	1.4				2.95514
220.99	180.72	40.27	96.96	124.02	0.789	-1	20.2275	36.5955	1.4			482.3	336.37	145.93	199.7	282.6	0.789	-1	20.2275	36.5955	1.4				2.27866
224.53	182.43	42.1	96.03	128.49	5.343	-1	19.6695	37.1535	1.4			500.35	400.82	99.53	197.4	302.95	5.343	-1	19.6695	37.1535	1.4				2.35777
244.67	218.67	26	96.66	148.01	1.988	-1	24.2265	34.3635	1.4			613.5	544.83	68.67	199.07	414.43	1.988	-1	24.2265	34.3635	1.4				2.80001
282.77	193.92	88.85	101.56	181.21	3.181	-1	22.2735	34.7355	1.4			709.11	470.13	238.98	213.62	495.49	3.181	-1	22.2735	34.7355	1.4				2.73434
236.33	238.61	-2.28	100.13	136.2	1.869	-1	24.2265	32.2245	1.4			455.56	413.69	41.87	208.1	247.45	1.869	-1	24.2265	32.2245	1.4				1.81681
215.67	204.13	11.54	93.67	122	0.842	-1	26.0865	32.4105	1.4			615.17	404.78	210.39	196.4	418.78	0.842	-1	26.0865	32.4105	1.4				3.43262
231.86	168.34	63.52	99.33	132.54	0.566	-1	25.9935	31.5735	1.4			422.38	366.3	56.08	203.2	219.18	0.566	-1	25.9935	31.5735	1.4				1.65369
281.36	290.76	-9.4	98.08	183.28	2.956	-1	25.4355	31.6665	1.4			514.93	408.83	106.11	202.27	312.67	2.956	-1	25.4355	31.6665	1.4				1.70597
291.72	229.83	61.89	99.62	192.1	3.163	-1	22.5525	31.0155	1.4			609.81	426.63	183.18	205.35	404.46	3.163	-1	22.5525	31.0155	1.4				2.10547
219.15	182.54	36.61	97.77	121.38	1.514	-1	25.4355	29.7135	1.4			413.12	350.12	63	200.04	213.08	1.514	-1	25.4355	29.7135	1.4				1.75548
281.01	189.69	91.32	97.85	183.16	4.625	-1	24.3195	28.6905	1.4			734.37	482.67	251.7	201.16	533.21	4.625	-1	24.3195	28.6905	1.4				2.91117
302.61	269.09	33.52	104.62	198	2.511	-1	19.8555	27.4815	1.4			693.2	568.44	124.76	216.15	477.05	2.511	-1	19.8555	27.4815	1.4				2.40934
371.13	263.54	107.58	95.04	276.09	5.376	-1	19.8555	29.9925	1.4			892.35	739.2	153.15	194.81	697.54	5.376	-1	19.8555	29.9925	1.4				2.52649
235.69	184.73	50.97	102.91	132.78	3.248	-1	15.2055	32.6895	1.4			651.74	504.48	147.26	215.57	436.16	3.248	-1	15.2055	32.6895	1.4				3.28483
249.88	216.53	33.35	99.31	150.57	8.791	-1	18.3675	31.9455	1.4			711.12	458.55	252.56	207.68	503.44	8.791	-1	18.3675	31.9455	1.4				3.34356
150.19	130.21	19.98	95.08	55.11	10.98	-1	27.1095	31.0155	1.4			326.42	229.95	96.47	193.84	132.58	10.98	-1	27.1095	31.0155	1.4				2.40573
312.14	311.16	0.98	89.11	223.04	6.101	-1	16.3215	33.0615	1.4			722.59	679.31	43.28	175.8	546.79	6.101	-1	16.3215	33.0615	1.4				2.45153
302.41	248.79	53.62	98.08	204.33	4.093	-1	21.1575	29.3415	1.4			716.42	627.84	88.59	202.27	514.16	4.093	-1	21.1575	29.3415	1.4				2.51632
271.74	198.99	72.76	83.3	188.44	0.948	-1	17.3445	27.8535	1.4			730.87	556.78	174.09	180.25	550.62	0.948	-1	17.3445	27.8535	1.4				2.92199
225.91	161.4	64.5	89.25	136.65	0	-1	16.4145	28.0395	1.4			619.07	408.93	210.13	174.18	444.89	0	-1	16.4145	28.0395	1.4				3.25569

## Sheet: Fig. 1g noc + zm
Cell 01																									Normalization
CenpC												CENPE													DHC/CenpC
IntTotal	BackgPeriphery	SignalA	BackgOffset	SignalB	SeqDists	ChanDists	Xpos(um)	Ypos(um)	Zpos(um)	;		IntTotal	BackgPeriphery	SignalA	BackgOffset	SignalB	SeqDists	ChanDists	Xpos(um)	Ypos(um)	Zpos(um)	;			Signal B	1.14805
473.04	422.8	50.24	168.69	304.34	1.955	-1	21.9945	17.0655	2.1			859.43	793.13	66.3	534.18	325.25	1.955	-1	21.9945	17.0655	2.1				1.06871
321.85	280.23	41.61	168.69	153.15	0.93	-1	21.1575	15.2985	2.1			710.45	563.81	146.64	534.18	176.27	0.93	-1	21.1575	15.2985	2.1				1.15096
434.25	355.06	79.18	168.69	265.55	0.542	-1	20.4135	15.8565	2.1			903.33	770.33	133	534.18	369.16	0.542	-1	20.4135	15.8565	2.1				1.39017
409.82	385.48	24.34	164.75	245.07	3.766	-1	20.6925	16.3215	2.1			857.96	818.93	39.02	519.61	338.35	3.766	-1	20.6925	16.3215	2.1				1.38063
378.6	312	66.6	174.56	204.04	3.319	-1	24.2265	17.6235	2.1			796.22	689.91	106.31	548.99	247.23	3.319	-1	24.2265	17.6235	2.1				1.21167
573.94	504.99	68.96	164.75	409.19	2.384	-1	23.5755	20.8785	2.1			1206.08	1111.16	94.92	519.61	686.47	2.384	-1	23.5755	20.8785	2.1				1.67763
428.31	391.42	36.89	169.77	258.54	4.118	-1	22.7385	18.6465	2.1			939.98	797.35	142.63	534.64	405.35	4.118	-1	22.7385	18.6465	2.1				1.56784
384.04	332.31	51.72	168.42	215.61	0.595	-1	20.9715	22.3665	2.1			582.86	588.1	-5.23	540.94	41.92	0.595	-1	20.9715	22.3665	2.1				0.194425
301.84	263.59	38.25	159.76	142.08	2.08	-1	21.3435	22.8315	2.1			546.34	530.38	15.96	509.57	36.77	2.08	-1	21.3435	22.8315	2.1				0.258798
560.37	512.41	47.96	166.09	394.28	4.751	-1	21.7155	20.7855	2.1			824.18	780.37	43.82	520.89	303.29	4.751	-1	21.7155	20.7855	2.1				0.769225
370.15	282.27	87.88	168.69	201.45	7.377	-1	18.0885	17.7165	2.1			552.57	487.29	65.29	534.18	18.4	7.377	-1	18.0885	17.7165	2.1				0.0913378
301.93	312.22	-10.28	171.39	130.55	4.58	-1	24.2265	21.8085	2.1			914.18	1021.66	-107.47	547.11	367.08	4.58	-1	24.2265	21.8085	2.1				2.8118
553.19	461.84	91.35	179.08	374.11	0	-1	20.2275	19.5765	2.1			792.88	705.41	87.48	575.87	217.02	0	-1	20.2275	19.5765	2.1				0.580097
547.51	475.2	72.31	183.94	363.56	5.443	-1	20.9715	17.9025	2.8			923.71	840.5	83.21	575.25	348.45	5.443	-1	20.9715	17.9025	2.8				0.958439
256.46	247.77	8.7	179.49	76.98	4.052	-1	23.9475	22.4595	2.8			947.59	712.77	234.82	567.03	380.56	4.052	-1	23.9475	22.4595	2.8				4.94362
485.42	476.62	8.79	179.38	306.04	3.704	-1	21.8085	19.0185	2.8			887.38	831.58	55.8	561.04	326.33	3.704	-1	21.8085	19.0185	2.8				1.0663
355.93	304.64	51.29	187.52	168.41	3.353	-1	18.9255	21.3435	2.8			509.56	510.67	-1.11	579.7	-70.14	3.353	-1	18.9255	21.3435	2.8				0
370.16	328.03	42.13	182.32	187.84	1.354	-1	19.1115	17.9955	2.8			589.4	553.97	35.43	571.6	17.79	1.354	-1	19.1115	17.9955	2.8				0.0947083
510.05	490.79	19.26	175.38	334.67	4.406	-1	20.4135	18.3675	2.8			951.02	849.85	101.18	537.15	413.87	4.406	-1	20.4135	18.3675	2.8				1.23665
492.24	448.85	43.38	186.1	306.13	3.638	-1	23.4825	21.5295	2.8			1423.8	1229.15	194.65	576.95	846.85	3.638	-1	23.4825	21.5295	2.8				2.76631
556.18	511.09	45.09	176.55	379.64	4.5	-1	21.5295	18.4605	2.8			923.76	885.89	37.88	541.92	381.84	4.5	-1	21.5295	18.4605	2.8				1.00579
358.06	303.53	54.53	189.96	168.09	0.671	-1	20.1345	22.7385	2.8			567.36	532.79	34.57	579.86	-12.5	0.671	-1	20.1345	22.7385	2.8				0
371.85	357.18	14.68	168.33	203.52	6.362	-1	20.6925	22.3665	2.8			562.44	555.9	6.54	524.82	37.62	6.362	-1	20.6925	22.3665	2.8				0.184847
316.86	279.95	36.91	175.65	141.21	0.588	-1	19.0185	16.2285	2.8			661.36	540.36	121	530.65	130.71	0.588	-1	19.0185	16.2285	2.8				0.925643
349.4	331.16	18.24	179.38	170.02	1.47	-1	19.5765	16.0425	2.8			661.42	583.65	77.77	561.04	100.38	1.47	-1	19.5765	16.0425	2.8				0.590401
451.63	457.3	-5.67	181.21	270.42	0.658	-1	20.4135	17.2515	2.8			700.79	707.45	-6.65	559.24	141.56	0.658	-1	20.4135	17.2515	2.8				0.523482
407.31	389.25	18.05	166.52	240.78	5.503	-1	19.7625	17.3445	2.8			651.04	604.54	46.5	486.25	164.79	5.503	-1	19.7625	17.3445	2.8				0.684401
292.15	257.11	35.04	183.37	108.78	2.418	-1	24.5055	20.1345	2.8			643.57	615.43	28.14	570.56	73.01	2.418	-1	24.5055	20.1345	2.8				0.671171
365.79	315.06	50.73	171.23	194.56	0	-1	24.5055	17.7165	2.8			801.86	738.79	63.07	521.88	279.98	0	-1	24.5055	17.7165	2.8				1.43904
377.47	350.96	26.51	150.08	227.39	0.789	-1	23.4825	18.8325	3.5			862.17	836.43	25.74	441.09	421.08	0.789	-1	23.4825	18.8325	3.5				1.8518
375.88	333.34	42.54	148.79	227.09	1.853	-1	24.0405	18.2745	3.5			853.76	798.09	55.67	437.25	416.51	1.853	-1	24.0405	18.2745	3.5				1.83412
432.62	419.67	12.95	145.7	286.92	2.499	-1	22.2735	17.7165	3.5			913.25	815.45	97.8	418.64	494.61	2.499	-1	22.2735	17.7165	3.5				1.72386
348.62	305.48	43.14	147.67	200.95	5.118	-1	20.5065	15.9495	3.5			675.7	609.64	66.06	428.19	247.51	5.118	-1	20.5065	15.9495	3.5				1.2317
386.35	370.24	16.11	151.46	234.89	5.964	-1	18.3675	20.5995	3.5			496.1	501.13	-5.03	444.18	51.92	5.964	-1	18.3675	20.5995	3.5				0.22104
320.85	288.79	32.06	153.77	167.07	6.01	-1	24.2265	21.7155	3.5			1102.67	955.37	147.3	453.16	649.51	6.01	-1	24.2265	21.7155	3.5				3.88765
392.91	369.92	22.99	136.53	256.38	3.041	-1	18.6465	19.4835	3.5			632.32	581.44	50.88	404.67	227.65	3.041	-1	18.6465	19.4835	3.5				0.88794
541.91	496.06	45.84	136.76	405.15	0	-1	21.4365	20.6925	3.5			761.24	769.63	-8.39	387.63	373.62	0	-1	21.4365	20.6925	3.5				0.922177
																									#DIV/0!
																									#DIV/0!
																									#DIV/0!
																									#DIV/0!
Cell 02																									Normalization
CenpC												CENPE													DHC/CenpC
IntTotal	BackgPeriphery	SignalA	BackgOffset	SignalB	SeqDists	ChanDists	Xpos(um)	Ypos(um)	Zpos(um)	;		IntTotal	BackgPeriphery	SignalA	BackgOffset	SignalB	SeqDists	ChanDists	Xpos(um)	Ypos(um)	Zpos(um)	;			Signal B	2.80119
650.64	555.69	94.96	164.73	485.92	2.121	-1	30.0855	29.4345	2.1			1656.47	1415.7	240.77	471.29	1185.18	2.121	-1	30.0855	29.4345	2.1				2.43904
285.13	245.72	39.4	165.19	119.94	1.332	-1	32.1315	28.8765	2.1			813.5	722.29	91.21	467.58	345.92	1.332	-1	32.1315	28.8765	2.1				2.88411
298.57	256.31	42.27	144.71	153.87	0.767	-1	32.4105	30.1785	2.1			733.98	671.82	62.16	421.29	312.69	0.767	-1	32.4105	30.1785	2.1				2.03217
286.32	227.78	58.54	144.71	141.62	1.12	-1	32.2245	30.9225	2.1			811.19	695.96	115.22	421.29	389.9	1.12	-1	32.2245	30.9225	2.1				2.75314
318.26	247.69	70.56	144.71	173.55	1.085	-1	31.4805	31.7595	2.1			1032.53	921.43	111.1	421.29	611.24	1.085	-1	31.4805	31.7595	2.1				3.52198
327.63	294.92	32.71	151.51	176.13	0.948	-1	30.5505	32.3175	2.1			1385.67	1112.37	273.3	438.36	947.32	0.948	-1	30.5505	32.3175	2.1				5.37853
564.45	496.48	67.97	140.03	424.42	1.124	-1	30.3645	31.3875	2.1			1556.21	1324.71	231.5	398.46	1157.75	1.124	-1	30.3645	31.3875	2.1				2.72784
522.45	512.13	10.32	131.62	390.83	2.367	-1	30.8295	30.3645	2.1			1408.69	1355.43	53.26	369.98	1038.71	2.367	-1	30.8295	30.3645	2.1				2.6577
403.57	359.73	43.85	140.04	263.54	0.624	-1	29.1555	32.0385	2.1			1326.76	1253.73	73.04	404.89	921.87	0.624	-1	29.1555	32.0385	2.1				3.49803
472.44	468.35	4.09	135.65	336.79	3.619	-1	29.4345	31.4805	2.1			1397.08	1298.18	98.9	388.27	1008.81	3.619	-1	29.4345	31.4805	2.1				2.99537
437.08	419.19	17.89	140.04	297.05	0.595	-1	31.0155	28.2255	2.1			1413.47	1344.62	68.85	404.89	1008.58	0.595	-1	31.0155	28.2255	2.1				3.39532
405.16	360.98	44.17	151.51	253.65	0.416	-1	31.4805	27.8535	2.1			1261.27	1039.56	221.71	438.36	822.91	0.416	-1	31.4805	27.8535	2.1				3.24427
333.6	301.21	32.39	130.78	202.82	4.012	-1	31.8525	27.6675	2.1			1069.92	906.84	163.08	373.86	696.05	4.012	-1	31.8525	27.6675	2.1				3.43186
455.72	432.75	22.96	144.89	310.83	2.195	-1	29.0625	30.5505	2.1			1358.67	1241.39	117.28	424.01	934.65	2.195	-1	29.0625	30.5505	2.1				3.00695
510.59	439.03	71.56	131.25	379.34	1.971	-1	27.7605	32.3175	2.1			1485.01	1335.15	149.86	372.51	1112.5	1.971	-1	27.7605	32.3175	2.1				2.93273
592.05	542.13	49.92	144.71	447.35	3.981	-1	28.4115	30.4575	2.1			1520.65	1498.41	22.24	421.29	1099.36	3.981	-1	28.4115	30.4575	2.1				2.45749
478.76	403.42	75.35	140.04	338.73	0.588	-1	25.2495	32.8755	2.1			1214.93	1106.72	108.2	404.89	810.03	0.588	-1	25.2495	32.8755	2.1				2.39137
444.6	419.59	25.01	151.7	292.9	1.265	-1	25.8075	33.0615	2.1			1239.09	1152.28	86.82	435.67	803.42	1.265	-1	25.8075	33.0615	2.1				2.74298
506.53	454.71	51.81	139.66	366.86	1.395	-1	26.5515	32.0385	2.1			1342.25	1228.8	113.45	401.5	940.75	1.395	-1	26.5515	32.0385	2.1				2.56433
460.6	388.64	71.96	135.99	324.6	7.8	-1	25.4355	31.2015	2.1			1255.43	1054.54	200.89	384.1	871.33	7.8	-1	25.4355	31.2015	2.1				2.68432
513.28	339.84	173.43	131.25	382.03	5.186	-1	31.4805	26.2725	2.1			1280	1056.4	223.6	372.51	907.49	5.186	-1	31.4805	26.2725	2.1				2.37544
758.83	671.31	87.51	135.79	623.04	2.147	-1	27.1095	29.0625	2.1			1846.64	1721.18	125.46	386.87	1459.77	2.147	-1	27.1095	29.0625	2.1				2.34298
601.25	548.88	52.37	144.92	456.33	2.504	-1	29.2485	29.2485	2.1			1783.99	1595.49	188.5	418.68	1365.31	2.504	-1	29.2485	29.2485	2.1				2.99194
730.81	681.5	49.31	139.56	591.25	3.516	-1	27.1095	30.5505	2.1			1712.18	1629	83.17	403.21	1308.96	3.516	-1	27.1095	30.5505	2.1				2.21389
474.04	395.99	78.05	127.27	346.77	5.964	-1	24.3195	28.4115	2.1			1199.69	1103.47	96.22	355.97	843.72	5.964	-1	24.3195	28.4115	2.1				2.43308
483.37	424.8	58.57	135.65	347.72	0.726	-1	30.1785	27.2955	2.1			1278.44	1163.83	114.61	388.27	890.17	0.726	-1	30.1785	27.2955	2.1				2.56002
488.66	467.63	21.03	126.92	361.74	2.08	-1	30.7365	26.8305	2.1			1249.35	1187.89	61.47	360.09	889.27	2.08	-1	30.7365	26.8305	2.1				2.45831
494.23	488.18	6.06	135.65	358.58	1.827	-1	29.8065	24.9705	2.1			1149.1	1093.6	55.5	388.27	760.83	1.827	-1	29.8065	24.9705	2.1				2.12179
520.39	441.13	79.26	126.92	393.47	0.465	-1	28.0395	25.4355	2.1			1378.68	1223.76	154.92	360.09	1018.6	0.465	-1	28.0395	25.4355	2.1				2.58876
465.28	461.92	3.36	140.04	325.24	4.787	-1	28.3185	25.8075	2.1			1325.28	1259.47	65.81	404.89	920.39	4.787	-1	28.3185	25.8075	2.1				2.82988
407.12	358.33	48.79	145.74	261.38	7.032	-1	23.9475	27.7605	2.1			1000.58	945.89	54.69	411.36	589.22	7.032	-1	23.9475	27.7605	2.1				2.25427
430.07	355.29	74.79	151.7	278.37	4.833	-1	30.5505	25.3425	2.1			1245.77	1064.67	181.1	435.67	810.09	4.833	-1	30.5505	25.3425	2.1				2.91012
310.8	264.9	45.9	139.56	171.24	2.218	-1	25.8075	24.4125	2.1			851.75	775.66	76.09	403.21	448.53	2.218	-1	25.8075	24.4125	2.1				2.61931
376.65	325.5	51.15	140.04	236.61	1.006	-1	23.9475	25.6215	2.1			1021.16	920.23	100.94	404.89	616.27	1.006	-1	23.9475	25.6215	2.1				2.60458
317.85	267.49	50.36	136.06	181.79	1.502	-1	24.7845	25.0635	2.1			854.57	763.42	91.15	392.05	462.52	1.502	-1	24.7845	25.0635	2.1				2.54425
447.43	378.42	69.01	139.56	307.87	0	-1	24.2265	26.4585	2.1			1279.7	1181.98	97.72	403.21	876.49	0	-1	24.2265	26.4585	2.1				2.84695
																									#DIV/0!
																									#DIV/0!
																									#DIV/0!
																									#DIV/0!
																									#DIV/0!
																									#DIV/0!
																									#DIV/0!
																									#DIV/0!
																									#DIV/0!
Cell 03																									#DIV/0!
CenpC												CENPE													#DIV/0!
IntTotal	BackgPeriphery	SignalA	BackgOffset	SignalB	SeqDists	ChanDists	Xpos(um)	Ypos(um)	Zpos(um)	;		IntTotal	BackgPeriphery	SignalA	BackgOffset	SignalB	SeqDists	ChanDists	Xpos(um)	Ypos(um)	Zpos(um)	;			#VALUE!	1.58847
514.06	427.7	86.36	166.64	347.42	0.395	-1	39.4785	23.7615	2.1			868.69	778.68	90.01	291.62	577.07	0.395	-1	39.4785	23.7615	2.1				1.66102
482.92	441.47	41.45	165.73	317.19	0.767	-1	39.7575	24.0405	2.1			995.89	917.74	78.15	288.06	707.82	0.767	-1	39.7575	24.0405	2.1				2.23153
391.84	339.13	52.71	161.09	230.75	2.644	-1	40.5015	24.2265	2.1			709.97	621.94	88.03	279.59	430.38	2.644	-1	40.5015	24.2265	2.1				1.86514
472.78	436.3	36.48	168.02	304.76	0.624	-1	42.5475	22.5525	2.1			798.72	743.59	55.13	282.71	516.01	0.624	-1	42.5475	22.5525	2.1				1.69317
575.48	492.53	82.95	166.43	409.05	1.581	-1	41.9895	22.2735	2.1			939.86	859.89	79.96	277.5	662.36	1.581	-1	41.9895	22.2735	2.1				1.61926
367.67	331.73	35.94	144.63	223.04	2.332	-1	43.3845	23.0175	2.1			563.22	479.41	83.81	239.96	323.27	2.332	-1	43.3845	23.0175	2.1				1.44938
384.27	318.22	66.05	156.81	227.45	1.251	-1	43.5705	20.6925	2.1			738.64	697	41.64	261.83	476.81	1.251	-1	43.5705	20.6925	2.1				2.09633
394.51	309.18	85.33	150.67	243.83	9.781	-1	44.5005	21.5295	2.1			575.33	492.27	83.06	247.65	327.68	9.781	-1	44.5005	21.5295	2.1				1.34389
446.86	394.79	52.07	158.45	288.42	1.341	-1	34.7355	22.0875	2.1			761.15	667.91	93.24	262.78	498.37	1.341	-1	34.7355	22.0875	2.1				1.72793
427.58	382.95	44.63	160.27	267.31	4.13	-1	35.8515	22.8315	2.1			612.04	545.41	66.63	267.78	344.25	4.13	-1	35.8515	22.8315	2.1				1.28783
448.45	364.61	83.83	164.87	283.58	1.002	-1	35.2935	18.7395	2.1			631.68	597.03	34.65	276.01	355.67	1.002	-1	35.2935	18.7395	2.1				1.25421
541.43	502.28	39.15	164.87	376.56	0.595	-1	34.9215	19.6695	2.1			793.69	770.89	22.8	276.01	517.68	0.595	-1	34.9215	19.6695	2.1				1.37476
570.84	485.32	85.53	160.31	410.54	3.174	-1	34.4565	20.0415	2.1			970.76	795.28	175.48	266.04	704.72	3.174	-1	34.4565	20.0415	2.1				1.71657
564.31	467.71	96.59	169.02	395.29	1.5	-1	37.1535	21.7155	2.1			827.2	714.65	112.55	289.99	537.21	1.5	-1	37.1535	21.7155	2.1				1.35903
516.41	430.93	85.48	152.58	363.82	2.008	-1	37.8975	20.4135	2.1			743.75	682.72	61.02	266.49	477.26	2.008	-1	37.8975	20.4135	2.1				1.3118
473.57	440.78	32.78	169.02	304.55	0.588	-1	38.3625	22.3665	2.1			569.65	578.65	-9	289.99	279.66	0.588	-1	38.3625	22.3665	2.1				0.918273
498.59	430.71	67.88	149.82	348.77	2.632	-1	38.5485	22.9245	2.1			525.81	543.97	-18.16	260.68	265.13	2.632	-1	38.5485	22.9245	2.1				0.760186
489.29	459.79	29.51	170.61	318.69	1.265	-1	37.1535	20.6925	2.1			884.12	804.57	79.55	297.27	586.85	1.265	-1	37.1535	20.6925	2.1				1.84144
566.55	533.21	33.34	154.44	412.11	1.354	-1	36.7815	19.4835	2.1			932.78	935.13	-2.34	260.16	672.62	1.354	-1	36.7815	19.4835	2.1				1.63214
649.22	558.69	90.53	166.43	482.79	0.857	-1	38.0835	19.1115	2.1			1118	1027.61	90.39	277.5	840.5	0.857	-1	38.0835	19.1115	2.1				1.74092
730.13	615.96	114.17	165.08	565.05	3.012	-1	37.4325	18.5535	2.1			1185.07	993.1	191.97	277.01	908.06	3.012	-1	37.4325	18.5535	2.1				1.60704
434.72	392.87	41.85	154.72	280	4.284	-1	40.4085	18.0885	2.1			902.69	831.12	71.57	256.38	646.31	4.284	-1	40.4085	18.0885	2.1				2.30825
370.88	306.06	64.82	165.08	205.8	0	-1	44.2215	20.0415	2.1			632.78	494.45	138.33	277.01	355.77	0	-1	44.2215	20.0415	2.1				1.72872
302.61	224.36	78.25	120.65	181.96	2.441	-1	33.3405	22.9245	2.8			493.31	442.58	50.73	231.47	261.84	2.441	-1	33.3405	22.9245	2.8				1.439
419.46	355.72	63.74	122.35	297.11	1.447	-1	35.6655	23.6685	2.8			677.32	601.17	76.15	236.43	440.89	1.447	-1	35.6655	23.6685	2.8				1.48393
364.65	331.09	33.57	120.4	244.25	3.288	-1	34.6425	22.6455	2.8			609.41	576.89	32.53	231.29	378.13	3.288	-1	34.6425	22.6455	2.8				1.54813
302.85	223.59	79.26	107.52	195.33	6.05	-1	36.9675	24.9705	2.8			465.39	414.76	50.63	200.04	265.35	6.05	-1	36.9675	24.9705	2.8				1.35847
297.37	267.18	30.18	116.06	181.31	0.671	-1	32.6895	20.6925	2.8			452.44	414.09	38.35	220.35	232.1	0.671	-1	32.6895	20.6925	2.8				1.28013
335.26	290.92	44.34	112.35	222.91	5.268	-1	32.1315	20.3205	2.8			524.99	518.33	6.66	213.03	311.96	5.268	-1	32.1315	20.3205	2.8				1.39949
505.08	412.25	92.83	103.99	401.09	4.8	-1	37.0605	22.1805	2.8			814.02	720.73	93.29	185.27	628.75	4.8	-1	37.0605	22.1805	2.8				1.5676
609.65	499.02	110.63	116.24	493.41	0.726	-1	40.9665	19.3905	2.8			1217.93	1033.46	184.47	221.45	996.47	0.726	-1	40.9665	19.3905	2.8				2.01956
425.49	400.78	24.7	111.05	314.44	5.034	-1	41.5245	19.8555	2.8			827	935.59	-108.59	204.13	622.86	5.034	-1	41.5245	19.8555	2.8				1.98085
313.25	278.41	34.84	116.53	196.72	2.232	-1	40.5015	24.7845	2.8			579.44	594.13	-14.69	222.67	356.77	2.232	-1	40.5015	24.7845	2.8				1.81359
472.22	362.19	110.03	111.55	360.67	3.451	-1	38.2695	24.7845	2.8			686.15	591.84	94.3	210.87	475.28	3.451	-1	38.2695	24.7845	2.8				1.31777
288.64	252.74	35.9	127.98	160.65	7.204	-1	41.6175	23.9475	2.8			558.82	512.14	46.68	250.06	308.76	7.204	-1	41.6175	23.9475	2.8				1.92194
535.78	503.95	31.82	112.6	423.17	6.859	-1	43.0125	16.8795	2.8			823.53	822.87	0.66	211.55	611.98	6.859	-1	43.0125	16.8795	2.8				1.44618
534.69	459.16	75.53	111.94	422.75	7.015	-1	36.3165	18.3675	2.8			871.05	818.72	52.33	206.44	664.61	7.015	-1	36.3165	18.3675	2.8				1.57211
442.12	376.3	65.82	111.55	330.57	1.942	-1	43.2915	19.1115	2.8			837.54	683.98	153.56	210.87	626.67	1.942	-1	43.2915	19.1115	2.8				1.89573
375.66	353.44	22.22	112.6	263.05	0	-1	43.8495	17.2515	2.8			595.7	549.38	46.33	211.55	384.16	0	-1	43.8495	17.2515	2.8				1.46041
																									#DIV/0!
																									#DIV/0!
Cell 04																									Normalization
CenpC												CENPE													DHC/CenpC
IntTotal	BackgPeriphery	SignalA	BackgOffset	SignalB	SeqDists	ChanDists	Xpos(um)	Ypos(um)	Zpos(um)	;		IntTotal	BackgPeriphery	SignalA	BackgOffset	SignalB	SeqDists	ChanDists	Xpos(um)	Ypos(um)	Zpos(um)	;			Signal B	2.1073
294.23	275.3	18.93	168.93	125.3	0.767	-1	15.4845	18.6465	1.75			692.24	640.61	51.63	460.84	231.41	0.767	-1	15.4845	18.6465	1.75				1.84685
276.97	268.56	8.41	168.47	108.5	2.413	-1	15.6705	17.9025	1.75			660.46	529.38	131.08	483.78	176.68	2.413	-1	15.6705	17.9025	1.75				1.62839
319.65	254.89	64.75	169.43	150.22	0.383	-1	14.5545	15.7635	1.75			892.77	838.04	54.73	485.54	407.23	0.383	-1	14.5545	15.7635	1.75				2.71089
348.59	260.15	88.44	168.78	179.81	8.739	-1	14.6475	15.3915	1.75			882.33	814.41	67.91	470.49	411.84	8.739	-1	14.6475	15.3915	1.75				2.29042
309.98	231.99	78	169.36	140.62	1.124	-1	12.1365	23.7615	1.75			544.11	432.91	111.2	449.98	94.13	1.124	-1	12.1365	23.7615	1.75				0.669393
288.28	237.73	50.55	168.91	119.37	0.93	-1	13.1595	24.2265	1.75			601.84	554.48	47.37	460.54	141.3	0.93	-1	13.1595	24.2265	1.75				1.18371
276.93	268.5	8.43	170.16	106.78	1.456	-1	13.9035	23.6685	1.75			831.83	654.35	177.48	451.55	380.28	1.456	-1	13.9035	23.6685	1.75				3.56134
382.23	325.53	56.7	169.43	212.8	0.708	-1	13.2525	22.3665	1.75			720.24	659.26	60.98	485.54	234.7	0.708	-1	13.2525	22.3665	1.75				1.10291
332.12	319.96	12.16	167.36	164.76	4.153	-1	12.6015	22.6455	1.75			639.75	581.3	58.45	460.7	179.04	4.153	-1	12.6015	22.6455	1.75				1.08667
472.01	340.54	131.46	168.91	303.1	1.12	-1	14.9265	19.2045	1.75			1231.6	1091.35	140.26	460.54	771.06	1.12	-1	14.9265	19.2045	1.75				2.54391
309.62	296.85	12.76	169.36	140.26	3.925	-1	14.8335	20.3205	1.75			924.92	857.29	67.63	461.34	463.58	3.925	-1	14.8335	20.3205	1.75				3.30515
451.33	393.83	57.5	167.75	283.59	2.748	-1	12.5085	17.1585	1.75			932.24	800.46	131.78	458.68	473.56	2.748	-1	12.5085	17.1585	1.75				1.66988
271.16	228.39	42.77	169.29	101.87	1.124	-1	11.3925	14.6475	1.75			756.98	665.23	91.75	460.71	296.27	1.124	-1	11.3925	14.6475	1.75				2.90831
321.62	284.05	37.56	169	152.62	0.744	-1	10.3695	14.1825	1.75			1080.61	949.36	131.25	471.38	609.23	0.744	-1	10.3695	14.1825	1.75				3.99181
349.33	304.87	44.45	170.16	179.17	1.265	-1	10.3695	14.9265	1.75			1419.52	1258.76	160.76	451.55	967.97	1.265	-1	10.3695	14.9265	1.75				5.40252
456.42	368.93	87.48	159.18	297.23	2.425	-1	9.3465	15.6705	1.75			1190.61	1111.88	78.73	419.04	771.57	2.425	-1	9.3465	15.6705	1.75				2.59587
410.73	369.13	41.6	169.04	241.69	1.12	-1	8.0445	17.7165	1.75			904.99	781.08	123.91	437.24	467.76	1.12	-1	8.0445	17.7165	1.75				1.93537
424.34	357.04	67.29	167.82	256.52	0.795	-1	7.3005	18.5535	1.75			799.36	757.73	41.63	470.22	329.15	0.795	-1	7.3005	18.5535	1.75				1.28314
316	322.26	-6.26	167.6	148.4	2.941	-1	7.0215	19.2975	1.75			794.17	674.93	119.24	435.07	359.1	2.941	-1	7.0215	19.2975	1.75				2.41981
288.05	238.63	49.42	163.36	124.69	3.482	-1	7.9515	22.0875	1.75			634.4	574.68	59.73	469.64	164.77	3.482	-1	7.9515	22.0875	1.75				1.32144
238.25	190.29	47.96	164.16	74.09	0.857	-1	10.8345	24.0405	1.75			532.76	516.95	15.8	431.7	101.06	0.857	-1	10.8345	24.0405	1.75				1.36402
247.94	226.42	21.52	167.6	80.34	1.209	-1	11.0205	23.2035	1.75			529.95	491.4	38.54	435.07	94.87	1.209	-1	11.0205	23.2035	1.75				1.18086
274.01	227.66	46.35	169.36	104.64	7.037	-1	9.9045	23.6685	1.75			504.94	512.26	-7.32	449.98	54.96	7.037	-1	9.9045	23.6685	1.75				0.525229
294.24	232.5	61.74	163.9	130.34	3.461	-1	6.4635	17.5305	1.75			900.55	704.41	196.14	434.84	465.71	3.461	-1	6.4635	17.5305	1.75				3.57304
436.29	381.39	54.9	167.6	268.69	0	-1	8.2305	20.5065	1.75			1050.6	890.14	160.45	435.07	615.53	0	-1	8.2305	20.5065	1.75				2.29086
609.83	546.09	63.74	151.53	458.3	3.255	-1	9.8115	19.5765	2.8			1351.49	1284.5	67	400.96	950.53	3.255	-1	9.8115	19.5765	2.8				2.07403
320.18	287.75	32.42	150.91	169.27	0.671	-1	9.8115	22.8315	2.8			751.08	594.73	156.35	402.51	348.56	0.671	-1	9.8115	22.8315	2.8				2.0592
400.27	336.42	63.86	160.71	239.56	0.75	-1	10.1835	22.2735	2.8			647.48	597.05	50.43	416.33	231.15	0.75	-1	10.1835	22.2735	2.8				0.964894
298.15	282.62	15.53	158.2	139.95	3.028	-1	10.9275	22.3665	2.8			565	486.16	78.84	412.38	152.62	3.028	-1	10.9275	22.3665	2.8				1.09053
604.11	523.42	80.69	178.41	425.7	4.196	-1	8.8815	20.1345	2.8			1348.36	1332.28	16.08	437.53	910.83	4.196	-1	8.8815	20.1345	2.8				2.13961
343.65	314.69	28.96	166.53	177.13	1.841	-1	7.9515	16.0425	2.8			854.71	711.25	143.46	400.94	453.78	1.841	-1	7.9515	16.0425	2.8				2.56185
437.98	384.82	53.16	158.04	279.94	2.441	-1	9.2535	14.7405	2.8			1117.3	951.58	165.72	391.97	725.33	2.441	-1	9.2535	14.7405	2.8				2.59102
443.76	424.92	18.84	134.87	308.89	6.992	-1	10.8345	16.6005	2.8			862.33	746.59	115.73	347.08	515.25	6.992	-1	10.8345	16.6005	2.8				1.66807
311.61	272.3	39.31	141.73	169.88	5.129	-1	14.1825	22.7385	2.8			715.93	580.65	135.28	378.23	337.7	5.129	-1	14.1825	22.7385	2.8				1.98787
386.13	350.97	35.16	164.28	221.85	0.8	-1	10.5555	19.1115	2.8			1127.84	1067.58	60.26	397.21	730.63	0.8	-1	10.5555	19.1115	2.8				3.29335
387.13	362.5	24.63	172.82	214.32	3.895	-1	10.0905	18.4605	2.8			787.28	745.66	41.62	426.42	360.86	3.895	-1	10.0905	18.4605	2.8				1.68374
272.25	241.93	30.32	144.93	127.32	7.253	-1	12.2295	15.2055	2.8			543.66	507.46	36.2	390.47	153.2	7.253	-1	12.2295	15.2055	2.8				1.20327
261.56	215.17	46.39	147.21	114.35	5.537	-1	6.7425	19.9485	2.8			633.39	541.3	92.09	390.55	242.84	5.537	-1	6.7425	19.9485	2.8				2.12366
426.78	389.92	36.86	153.46	273.31	0.882	-1	11.5785	17.2515	2.8			921.4	871.94	49.46	382.43	538.97	0.882	-1	11.5785	17.2515	2.8				1.97201
434.86	394.96	39.9	171.53	263.33	0	-1	12.4155	17.5305	2.8			906.05	847.12	58.93	426.49	479.56	0	-1	12.4155	17.5305	2.8				1.82114
Cell 05																									Normalization
CenpC												CENPE													DHC/CenpC
IntTotal	BackgPeriphery	SignalA	BackgOffset	SignalB	SeqDists	ChanDists	Xpos(um)	Ypos(um)	Zpos(um)	;		IntTotal	BackgPeriphery	SignalA	BackgOffset	SignalB	SeqDists	ChanDists	Xpos(um)	Ypos(um)	Zpos(um)	;			Signal B	1.95035
345.63	309.06	36.57	142.28	203.35	7.118	-1	29.9925	21.8085	1.75			628.72	511.46	117.26	304.57	324.15	7.118	-1	29.9925	21.8085	1.75				1.59405
414.24	403.58	10.65	135.96	278.27	9.273	-1	23.7615	25.2495	1.75			700.19	695.24	4.95	283.84	416.35	9.273	-1	23.7615	25.2495	1.75				1.49621
294.31	250.08	44.23	136.29	158.02	1.04	-1	30.2715	18.6465	1.75			589.11	484.91	104.2	282.64	306.47	1.04	-1	30.2715	18.6465	1.75				1.93944
283.52	264.92	18.6	129.88	153.64	1.027	-1	29.8065	19.5765	1.75			571.52	490.29	81.23	246.71	324.81	1.027	-1	29.8065	19.5765	1.75				2.1141
340.19	310.89	29.31	135.96	204.23	3.079	-1	28.7835	19.4835	1.75			670.12	555.12	115	283.84	386.28	3.079	-1	28.7835	19.4835	1.75				1.8914
301.69	283.13	18.56	136.29	165.4	2.594	-1	27.4815	22.2735	1.75			708.55	625.83	82.71	282.64	425.91	2.594	-1	27.4815	22.2735	1.75				2.57503
338.97	296.49	42.48	134.02	204.95	8.621	-1	28.1325	24.7845	1.75			820.3	620.21	200.09	270.22	550.08	8.621	-1	28.1325	24.7845	1.75				2.68397
252.24	241.1	11.14	140.26	111.98	3.818	-1	20.2275	28.2255	1.75			415.25	385.75	29.5	295.73	119.53	3.818	-1	20.2275	28.2255	1.75				1.06742
281.13	242.76	38.37	136.37	144.76	2.249	-1	20.4135	24.4125	1.75			496	395.35	100.65	280.06	215.94	2.249	-1	20.4135	24.4125	1.75				1.49171
364.6	340.05	24.55	139.3	225.3	0.957	-1	22.3665	25.5285	1.75			751.58	665.41	86.17	294.45	457.13	0.957	-1	22.3665	25.5285	1.75				2.02898
338.83	314.64	24.2	131.74	207.09	4.378	-1	21.5295	25.9935	1.75			719.69	626.54	93.15	258.73	460.96	4.378	-1	21.5295	25.9935	1.75				2.22589
326.65	295.81	30.85	139.22	187.43	7.03	-1	25.8075	26.9235	1.75			904.45	693.21	211.24	291.03	613.42	7.03	-1	25.8075	26.9235	1.75				3.2728
322.88	279.18	43.7	132.03	190.85	1.085	-1	22.5525	20.6925	1.75			575.49	478	97.49	256.92	318.57	1.085	-1	22.5525	20.6925	1.75				1.66922
359.02	336.26	22.76	136.29	222.73	0.8	-1	23.1105	21.6225	1.75			608.75	535.14	73.6	282.64	326.11	0.8	-1	23.1105	21.6225	1.75				1.46415
377.38	341.35	36.03	139.22	238.16	1.827	-1	23.5755	20.9715	1.75			668.89	660.61	8.28	291.03	377.86	1.827	-1	23.5755	20.9715	1.75				1.58658
443.28	409.23	34.05	129.88	313.4	4.558	-1	25.3425	21.4365	1.75			886.09	738.24	147.85	246.71	639.38	4.558	-1	25.3425	21.4365	1.75				2.04014
367.98	376.7	-8.72	141.31	226.67	0.542	-1	25.4355	25.9935	1.75			760.09	722.49	37.6	299.68	460.41	0.542	-1	25.4355	25.9935	1.75				2.03119
423.17	359.61	63.57	139.64	283.53	2.325	-1	25.1565	25.5285	1.75			769.82	701.43	68.39	296.81	473.01	2.325	-1	25.1565	25.5285	1.75				1.66829
567.14	529.04	38.09	128.37	438.77	2.999	-1	25.1565	23.2035	1.75			1007.74	876.66	131.08	249.35	758.39	2.999	-1	25.1565	23.2035	1.75				1.72845
463.44	403.02	60.41	136.37	327.07	0	-1	24.7845	20.2275	1.75			883.1	850.48	32.62	280.06	603.04	0	-1	24.7845	20.2275	1.75				1.84376
264.15	228.88	35.27	128.83	135.32	1.862	-1	20.1345	26.6445	3.15			546.96	402.69	144.26	225.88	321.08	1.862	-1	20.1345	26.6445	3.15				2.37275
275.31	249.57	25.74	128.86	146.45	0.789	-1	20.2275	24.7845	3.15			528.39	481.72	46.67	202.84	325.56	0.789	-1	20.2275	24.7845	3.15				2.22301
318.82	312.78	6.03	125.15	193.67	1.664	-1	20.7855	24.2265	3.15			662.26	515.83	146.43	228.58	433.68	1.664	-1	20.7855	24.2265	3.15				2.23927
366.32	320.13	46.19	118.73	247.59	1.12	-1	21.5295	22.7385	3.15			599.78	516.02	83.77	181.77	418.02	1.12	-1	21.5295	22.7385	3.15				1.68836
412.82	370.62	42.2	125.05	287.77	1.525	-1	22.2735	23.5755	3.15			682.6	579.68	102.91	210.44	472.15	1.525	-1	22.2735	23.5755	3.15				1.64072
446.28	370.58	75.7	127.28	319	1.398	-1	23.2035	24.7845	3.15			823.74	725.49	98.25	204.84	618.9	1.398	-1	23.2035	24.7845	3.15				1.94013
437.24	406.31	30.93	111.71	325.53	4.294	-1	24.5985	24.6915	3.15			859.1	730.84	128.26	199.36	659.75	4.294	-1	24.5985	24.6915	3.15				2.02669
432.47	380.18	52.3	116.98	315.49	1.71	-1	23.2965	20.5995	3.15			923.46	712.37	211.09	213.22	710.24	1.71	-1	23.2965	20.5995	3.15				2.25123
424.3	389.41	34.89	123.11	301.19	1.213	-1	24.8775	21.2505	3.15			763.15	655.67	107.49	202.04	561.12	1.213	-1	24.8775	21.2505	3.15				1.86301
380.78	377.86	2.92	114.66	266.12	1.525	-1	24.2265	22.2735	3.15			710.02	639.35	70.66	210.31	499.71	1.525	-1	24.2265	22.2735	3.15				1.87776
449.74	437.58	12.16	115.14	334.6	1.656	-1	25.1565	23.4825	3.15			859.62	789.75	69.87	200.87	658.75	1.656	-1	25.1565	23.4825	3.15				1.96877
465.49	400.52	64.97	120.94	344.56	3.174	-1	26.4585	22.4595	3.15			937.54	785.2	152.34	212.61	724.93	3.174	-1	26.4585	22.4595	3.15				2.10393
357.3	299.21	58.08	107.26	250.04	1.684	-1	28.1325	19.7625	3.15			625.74	596.32	29.42	187.4	438.34	1.684	-1	28.1325	19.7625	3.15				1.75308
434.87	384.02	50.85	127.9	306.97	1.539	-1	26.4585	19.9485	3.15			844.95	770.18	74.77	207.58	637.37	1.539	-1	26.4585	19.9485	3.15				2.07633
338.87	307.72	31.15	122.86	216.01	4.211	-1	27.1095	21.3435	3.15			704.05	622.72	81.33	201.49	502.57	4.211	-1	27.1095	21.3435	3.15				2.32661
304.28	258.9	45.38	118.86	185.42	1.514	-1	29.9925	18.2745	3.15			541.47	487.44	54.03	208.98	332.49	1.514	-1	29.9925	18.2745	3.15				1.79317
311.23	245.24	65.99	137.13	174.09	2.157	-1	28.5045	17.9955	3.15			806.79	588.23	218.57	234.76	572.04	2.157	-1	28.5045	17.9955	3.15				3.28589
338.24	320.76	17.48	126.33	211.91	0.624	-1	26.3655	18.2745	3.15			746.46	594.53	151.93	218.51	527.95	0.624	-1	26.3655	18.2745	3.15				2.49139
347.36	322.36	25	117.64	229.72	1.624	-1	26.9235	18.5535	3.15			768.25	702.82	65.43	201.18	567.07	1.624	-1	26.9235	18.5535	3.15				2.46853
380.46	366.81	13.65	126.07	254.39	0	-1	25.3425	18.9255	3.15			902.2	783.99	118.22	219.56	682.64	0	-1	25.3425	18.9255	3.15				2.68344
																									#DIV/0!
																									#DIV/0!
																									#DIV/0!
																									#DIV/0!
																									#DIV/0!
																									#DIV/0!
																									#DIV/0!
																									#DIV/0!
Cell 06																									Normalization
CenpC												CENPE													DHC/CenpC
IntTotal	BackgPeriphery	SignalA	BackgOffset	SignalB	SeqDists	ChanDists	Xpos(um)	Ypos(um)	Zpos(um)	;		IntTotal	BackgPeriphery	SignalA	BackgOffset	SignalB	SeqDists	ChanDists	Xpos(um)	Ypos(um)	Zpos(um)	;			Signal B	1.33074
389.16	368.39	20.78	147.25	241.91	2.787	-1	26.9235	18.6465	2.8			558	536.47	21.53	248.14	309.86	2.787	-1	26.9235	18.6465	2.8				1.28089
283.93	247.48	36.45	130.82	153.11	1.191	-1	24.4125	19.8555	2.8			380.51	347.67	32.84	240.13	140.38	1.191	-1	24.4125	19.8555	2.8				0.916857
283.6	255.22	28.39	136.99	146.62	1.292	-1	25.3425	20.5995	2.8			354.76	333.94	20.82	252.8	101.96	1.292	-1	25.3425	20.5995	2.8				0.695403
213.16	197.14	16.03	132.18	80.99	4.282	-1	24.6915	21.7155	2.8			347.48	282.52	64.96	242.25	105.23	4.282	-1	24.6915	21.7155	2.8				1.2993
357.58	319.23	38.36	134.4	223.18	2.054	-1	28.2255	19.2975	2.8			744.39	721.3	23.09	248	496.39	2.054	-1	28.2255	19.2975	2.8				2.22417
265.31	232.18	33.13	137.13	128.18	2.865	-1	28.4115	21.3435	2.8			667.78	549.17	118.61	250.04	417.75	2.865	-1	28.4115	21.3435	2.8				3.25909
278.05	226.89	51.16	131.11	146.94	0.677	-1	31.2015	20.6925	2.8			408.18	348.21	59.97	241.9	166.28	0.677	-1	31.2015	20.6925	2.8				1.13162
216.87	198.68	18.2	133.83	83.04	4.617	-1	31.8525	20.5065	2.8			329.62	299.23	30.39	243.8	85.82	4.617	-1	31.8525	20.5065	2.8				1.03348
346.19	320.29	25.9	129.36	216.83	2.977	-1	27.7605	18.3675	2.8			481.99	467.48	14.52	215.53	266.47	2.977	-1	27.7605	18.3675	2.8				1.22894
403.39	354.71	48.68	128.61	274.78	1.677	-1	24.7845	18.4605	2.8			678.69	603.18	75.51	216.88	461.81	1.677	-1	24.7845	18.4605	2.8				1.68065
260.71	233.54	27.16	140.69	120.02	0.383	-1	23.2035	19.0185	2.8			403.26	376.87	26.4	254.47	148.8	0.383	-1	23.2035	19.0185	2.8				1.23979
276.95	238.95	38	133.49	143.46	7.424	-1	22.8315	18.9255	2.8			429.39	370.31	59.08	238.76	190.64	7.424	-1	22.8315	18.9255	2.8				1.32887
365.36	360.77	4.59	128.55	236.81	1.502	-1	30.0855	17.3445	2.8			580.02	607.04	-27.02	225.5	354.52	1.502	-1	30.0855	17.3445	2.8				1.49707
298.5	277.39	21.12	126.82	171.68	5.575	-1	31.4805	17.9025	2.8			399.83	385.55	14.28	218.95	180.88	5.575	-1	31.4805	17.9025	2.8				1.05359
293.69	265.81	27.88	142.65	151.04	1.935	-1	26.5515	15.2985	2.8			397.22	363.61	33.61	244.84	152.38	1.935	-1	26.5515	15.2985	2.8				1.00887
411.99	364.72	47.27	138.98	273.01	0.916	-1	28.1325	16.4145	2.8			628.19	626.61	1.57	251.96	376.23	0.916	-1	28.1325	16.4145	2.8				1.37808
374.27	362.11	12.16	136.99	237.29	0.677	-1	27.2955	16.7865	2.8			620.42	542.86	77.56	252.8	367.62	0.677	-1	27.2955	16.7865	2.8				1.54924
395.49	375.67	19.82	136.98	258.51	2.765	-1	26.6445	16.9725	2.8			574.3	526.85	47.45	241.72	332.58	2.765	-1	26.6445	16.9725	2.8				1.28653
326.76	280.29	46.47	128.55	198.21	5.74	-1	24.0405	16.0425	2.8			443.05	404.52	38.53	225.5	217.55	5.74	-1	24.0405	16.0425	2.8				1.09757
393.08	377.92	15.16	131	262.08	2.141	-1	27.7605	20.4135	2.8			947.78	871.43	76.36	210.31	737.47	2.141	-1	27.7605	20.4135	2.8				2.81391
337.33	327.07	10.26	128.28	209.05	6.564	-1	28.9695	18.6465	2.8			473.81	532.07	-58.26	229.8	244.01	6.564	-1	28.9695	18.6465	2.8				1.16723
317.99	278.9	39.09	137.05	180.94	8.701	-1	22.4595	17.8095	2.8			444.36	398.74	45.61	236.56	207.8	8.701	-1	22.4595	17.8095	2.8				1.14845
272.23	238.88	33.35	136.99	135.24	0.465	-1	31.0155	16.2285	2.8			362.52	352.24	10.28	252.8	109.73	0.465	-1	31.0155	16.2285	2.8				0.811372
321.29	292.33	28.95	127.55	193.74	5.008	-1	30.7365	16.6005	2.8			443.15	421.23	21.92	225.33	217.82	5.008	-1	30.7365	16.6005	2.8				1.12429
313.18	287.04	26.14	138.02	175.16	0.842	-1	25.9005	15.2985	2.8			402.76	396.52	6.23	253.37	149.38	0.842	-1	25.9005	15.2985	2.8				0.85282
310.23	282.7	27.53	127.74	182.49	1.796	-1	25.0635	15.2055	2.8			359.24	362.51	-3.28	230.8	128.43	1.796	-1	25.0635	15.2055	2.8				0.703765
285.54	267.88	17.66	130.82	154.72	7.563	-1	23.3895	15.8565	2.8			347.69	358.53	-10.83	240.13	107.56	7.563	-1	23.3895	15.8565	2.8				0.695191
340.59	306.38	34.21	133.8	206.79	0	-1	30.6435	17.9955	2.8			472.57	473.41	-0.83	246.76	225.82	0	-1	30.6435	17.9955	2.8				1.09203
288.96	246.82	42.14	151.41	137.55	5.581	-1	32.5965	18.3675	3.85			534.42	396	138.41	228.75	305.67	5.581	-1	32.5965	18.3675	3.85				2.22225
512.72	395.52	117.21	150.73	362	5.165	-1	27.4815	20.5995	3.85			1109.69	871.72	237.96	215.8	893.88	5.165	-1	27.4815	20.5995	3.85				2.46928
269.2	248.6	20.6	145.45	123.75	9.745	-1	32.5035	19.3905	3.85			297.86	277.4	20.46	213.15	84.71	9.745	-1	32.5035	19.3905	3.85				0.684525
358.99	334.13	24.87	149.07	209.93	0.465	-1	23.0175	17.1585	3.85			430.07	397.4	32.67	222.85	207.22	0.465	-1	23.0175	17.1585	3.85				0.987091
370.82	306.26	64.56	149.24	221.57	2.121	-1	23.2965	16.7865	3.85			437.96	423.03	14.94	226.95	211.01	2.121	-1	23.2965	16.7865	3.85				0.95234
328.86	274.3	54.56	150.39	178.47	3.88	-1	24.9705	15.4845	3.85			366.97	359.5	7.47	222.01	144.96	3.88	-1	24.9705	15.4845	3.85				0.812237
291.11	264.79	26.33	150.95	140.16	0.832	-1	22.2735	18.2745	3.85			417.11	383.17	33.94	227.17	189.94	0.832	-1	22.2735	18.2745	3.85				1.35517
331.68	320.1	11.57	152.11	179.56	3.119	-1	22.6455	17.5305	3.85			410.53	393.69	16.84	220.7	189.83	3.119	-1	22.6455	17.5305	3.85				1.0572
426.04	392.57	33.47	149.5	276.54	3.079	-1	25.4355	18.9255	3.85			582.42	559.83	22.59	219.2	363.22	3.079	-1	25.4355	18.9255	3.85				1.31344
430.58	419.93	10.65	150.24	280.34	1.06	-1	26.7375	16.1355	3.85			520.53	533.67	-13.14	240.42	280.11	1.06	-1	26.7375	16.1355	3.85				0.99918
415.71	387.69	28.02	151.19	264.52	5.302	-1	26.0865	16.9725	3.85			574.19	540.47	33.73	238.84	335.35	5.302	-1	26.0865	16.9725	3.85				1.26777
351.13	330.38	20.75	154.76	196.37	0	-1	31.2015	18.3675	3.85			554.16	433	121.16	255.58	298.58	0	-1	31.2015	18.3675	3.85
Cell 07																									Normalization
CenpC												CENPE													DHC/CenpC
IntTotal	BackgPeriphery	SignalA	BackgOffset	SignalB	SeqDists	ChanDists	Xpos(um)	Ypos(um)	Zpos(um)	;		IntTotal	BackgPeriphery	SignalA	BackgOffset	SignalB	SeqDists	ChanDists	Xpos(um)	Ypos(um)	Zpos(um)	;			Signal B	1.46769
282.96	250.17	32.79	114.75	168.22	1.453	-1	37.7115	16.2285	1.75			327.08	304.16	22.92	185.2	141.88	1.453	-1	37.7115	16.2285	1.75				0.843419
229.85	224.22	5.63	115.59	114.26	1.908	-1	36.7815	17.3445	1.75			350.31	323.77	26.54	185.05	165.25	1.908	-1	36.7815	17.3445	1.75				1.44626
249.05	229.65	19.4	107.29	141.76	3.147	-1	35.4795	18.7395	1.75			383.96	362.24	21.72	187.48	196.48	3.147	-1	35.4795	18.7395	1.75				1.386
267.66	231.39	36.27	111.42	156.24	1.453	-1	34.4565	15.7635	1.75			398.33	391.33	7.01	185.48	212.85	1.453	-1	34.4565	15.7635	1.75				1.36233
305.09	276.9	28.19	109.99	195.1	6.256	-1	33.3405	16.6935	1.75			534.69	511.04	23.66	185.91	348.78	6.256	-1	33.3405	16.6935	1.75				1.7877
248.78	247.81	0.97	108.38	140.4	7.768	-1	37.5255	12.0435	1.75			265.07	268.58	-3.51	187.36	77.71	7.768	-1	37.5255	12.0435	1.75				0.55349
232.46	216.83	15.63	112.68	119.78	2.663	-1	33.4335	18.6465	1.75			351.39	340.27	11.12	187.56	163.82	2.663	-1	33.4335	18.6465	1.75				1.36767
267.51	255.87	11.64	113.46	154.05	0.658	-1	31.0155	17.5305	1.75			480.21	461.39	18.82	184.18	296.03	0.658	-1	31.0155	17.5305	1.75				1.92165
245	235.11	9.89	114.07	130.93	5.025	-1	30.3645	17.4375	1.75			412.64	387.56	25.08	185.42	227.22	5.025	-1	30.3645	17.4375	1.75				1.73543
251.32	230.03	21.29	111.34	139.98	0	-1	35.3865	17.2515	1.75			367.08	330.82	36.27	187.39	179.69	0	-1	35.3865	17.2515	1.75				1.28368
216.35	196.64	19.71	143.34	73	0.708	-1	36.3165	15.9495	2.45			255.46	254.34	1.12	196.04	59.42	0.708	-1	36.3165	15.9495	2.45				0.813973
217.18	212.78	4.39	142.49	74.68	1.47	-1	36.0375	15.2985	2.45			262.29	264.3	-2.02	193.91	68.38	1.47	-1	36.0375	15.2985	2.45				0.91564
238.75	217.55	21.2	134.38	104.38	0.921	-1	34.6425	14.8335	2.45			309.87	281.14	28.74	172.89	136.98	0.921	-1	34.6425	14.8335	2.45				1.31232
249.72	229.72	20	124.53	125.2	0.8	-1	33.9915	14.1825	2.45			349.18	327.07	22.11	151.24	197.94	0.8	-1	33.9915	14.1825	2.45				1.58099
237.89	230.07	7.83	131.97	105.92	5.209	-1	33.3405	14.6475	2.45			354.87	368.68	-13.82	164.76	190.11	5.209	-1	33.3405	14.6475	2.45				1.79485
192.8	177.86	14.95	139.22	53.58	2.847	-1	38.5485	14.5545	2.45			223.5	227.71	-4.21	184.38	39.11	2.847	-1	38.5485	14.5545	2.45				0.729937
263.65	243.3	20.35	131.15	132.51	5.987	-1	36.7815	12.3225	2.45			287.49	261.49	26	163.93	123.56	5.987	-1	36.7815	12.3225	2.45				0.932458
208.31	192.83	15.48	124.98	83.33	3.266	-1	30.8295	11.6715	2.45			222.07	223.25	-1.17	150.33	71.74	3.266	-1	30.8295	11.6715	2.45				0.860914
212.91	188.9	24.01	131.97	80.94	5.149	-1	29.7135	14.7405	2.45			344.21	286.56	57.66	164.76	179.45	5.149	-1	29.7135	14.7405	2.45				2.21707
222.15	211.63	10.51	137.11	85.04	4.951	-1	34.5495	12.9735	2.45			323.08	288.37	34.71	180.17	142.91	4.951	-1	34.5495	12.9735	2.45				1.6805
265.04	239.3	25.75	125.32	139.72	6.945	-1	36.8745	17.3445	2.45			350.3	321.35	28.95	150.48	199.82	6.945	-1	36.8745	17.3445	2.45				1.43015
290.71	263.31	27.4	125.32	165.39	4.776	-1	29.9925	18.2745	2.45			540.63	480.64	59.98	150.48	390.15	4.776	-1	29.9925	18.2745	2.45				2.35897
254.57	231.36	23.21	126.45	128.12	5.924	-1	34.7355	17.7165	2.45			345.65	340.72	4.93	153.65	191.99	5.924	-1	34.7355	17.7165	2.45				1.49852
203.42	195.19	8.23	122.83	80.6	6.341	-1	30.7365	13.3455	2.45			299.99	267.42	32.57	147.64	152.35	6.341	-1	30.7365	13.3455	2.45				1.8902
242.38	224.74	17.64	126.45	115.93	4.326	-1	37.0605	12.8805	2.45			247.03	246.91	0.12	153.65	93.38	4.326	-1	37.0605	12.8805	2.45				0.805486
239.46	216.63	22.84	126.41	113.05	3.126	-1	35.2005	16.7865	2.45			306.88	282.07	24.81	153.86	153.02	3.126	-1	35.2005	16.7865	2.45				1.35356
229.47	213	16.48	124.44	105.04	3.924	-1	32.3175	15.5775	2.45			327.24	300.83	26.42	150.76	176.49	3.924	-1	32.3175	15.5775	2.45				1.68022
267.33	249.25	18.08	123.71	143.62	3.036	-1	34.3635	18.9255	2.45			406.45	388.99	17.46	148.92	257.53	3.036	-1	34.3635	18.9255	2.45				1.79313
288.77	280.65	8.12	122.83	165.94	2.482	-1	32.0385	16.9725	2.45			478.7	497.11	-18.41	147.64	331.05	2.482	-1	32.0385	16.9725	2.45				1.995
278.54	263.99	14.55	123.07	155.47	5.025	-1	31.4805	19.3905	2.45			432.36	413.97	18.39	148.07	284.29	5.025	-1	31.4805	19.3905	2.45				1.82858
223.36	217.25	6.11	123.07	100.29	0	-1	36.5025	19.2045	2.45			382.57	339.57	43	148.07	234.5	0	-1	36.5025	19.2045	2.45				2.33822
																									#DIV/0!
																									#DIV/0!
																									#DIV/0!
																									#DIV/0!
																									#DIV/0!
																									#DIV/0!
																									#DIV/0!
																									#DIV/0!
																									#DIV/0!
Cell 08																									Normalization
CenpC												CENPE													DHC/CenpC
IntTotal	BackgPeriphery	SignalA	BackgOffset	SignalB	SeqDists	ChanDists	Xpos(um)	Ypos(um)	Zpos(um)	;		IntTotal	BackgPeriphery	SignalA	BackgOffset	SignalB	SeqDists	ChanDists	Xpos(um)	Ypos(um)	Zpos(um)	;			Signal B	1.1419
304.76	292.19	12.57	147.39	157.37	0.726	-1	15.1125	15.1125	3.5			371.52	347.33	24.19	210.02	161.51	0.726	-1	15.1125	15.1125	3.5				1.02631
319.69	293.16	26.53	149.32	170.37	3.907	-1	14.6475	14.5545	3.5			340.25	327.6	12.65	207.6	132.65	3.907	-1	14.6475	14.5545	3.5				0.7786
263.94	246.46	17.48	147.49	116.44	8.066	-1	18.5535	14.6475	3.5			317.45	277.9	39.55	206.72	110.73	8.066	-1	18.5535	14.6475	3.5				0.950962
273.53	259.14	14.39	144.71	128.82	3.442	-1	11.0205	17.5305	3.5			401.96	350.7	51.27	206.16	195.8	3.442	-1	11.0205	17.5305	3.5				1.51995
271.72	244.6	27.12	144.41	127.31	2.796	-1	14.4615	17.4375	3.5			391.15	357.64	33.51	208.82	182.33	2.796	-1	14.4615	17.4375	3.5				1.43217
321.09	282.2	38.88	165.97	155.12	0.744	-1	14.6475	20.2275	3.5			349.54	351.07	-1.53	213.25	136.29	0.744	-1	14.6475	20.2275	3.5				0.87861
313.26	312.01	1.25	149.32	163.94	6.812	-1	14.6475	19.4835	3.5			350.8	341.42	9.38	207.6	143.21	6.812	-1	14.6475	19.4835	3.5				0.873551
256.95	242.44	14.51	145.98	110.96	6.779	-1	19.9485	15.2055	3.5			329.67	310.93	18.73	206.9	122.77	6.779	-1	19.9485	15.2055	3.5				1.10643
263.31	250.22	13.08	146.09	117.22	6.764	-1	16.8795	21.2505	3.5			332.35	373.34	-41	202.38	129.96	6.764	-1	16.8795	21.2505	3.5				1.10868
242.42	210.92	31.5	160.75	81.67	2.976	-1	10.4625	19.1115	3.5			342.4	277.55	64.84	214.15	128.25	2.976	-1	10.4625	19.1115	3.5				1.57034
184.01	191.48	-7.47	144.07	39.93	10.174	-1	10.4625	22.0875	3.5			237.51	238.95	-1.45	206.76	30.75	10.174	-1	10.4625	22.0875	3.5				0.770098
244.38	246.89	-2.5	148.87	95.51	6.428	-1	18.6465	16.0425	3.5			308.36	288.62	19.74	201.95	106.41	6.428	-1	18.6465	16.0425	3.5				1.11412
215.97	201.8	14.18	146.66	69.31	1.027	-1	18.2745	22.4595	3.5			224.93	218.89	6.04	202.89	22.04	1.027	-1	18.2745	22.4595	3.5				0.317992
239.88	224.11	15.77	145.29	94.59	1.624	-1	18.1815	21.4365	3.5			286.1	274.65	11.45	203.02	83.08	1.624	-1	18.1815	21.4365	3.5				0.878317
251.31	241.13	10.18	144.18	107.13	0.93	-1	17.5305	19.9485	3.5			359	351.71	7.3	205.83	153.18	0.93	-1	17.5305	19.9485	3.5				1.42985
248.99	237.02	11.97	147.19	101.8	0	-1	18.0885	19.2045	3.5			364.34	333.32	31.02	202.67	161.67	0	-1	18.0885	19.2045	3.5				1.58811
193.06	185.13	7.93	139.53	53.54	4.118	-1	19.2045	22.3665	2.8			208.22	212.21	-3.99	193.73	14.49	4.118	-1	19.2045	22.3665	2.8				0.270639
229.35	214.26	15.09	139.77	89.58	0.795	-1	15.1125	22.8315	2.8			405.27	331.43	73.84	193.52	211.76	0.795	-1	15.1125	22.8315	2.8				2.36392
198.89	194.04	4.86	139.24	59.65	1.6	-1	14.3685	23.1105	2.8			312.91	304.8	8.11	192.8	120.12	1.6	-1	14.3685	23.1105	2.8				2.01375
235.19	206.02	29.17	138.73	96.46	1.265	-1	13.4385	21.8085	2.8			318.28	279.17	39.11	191.53	126.75	1.265	-1	13.4385	21.8085	2.8				1.31402
194.49	176.53	17.96	140.75	53.75	1.767	-1	12.2295	22.1805	2.8			236.76	231.85	4.92	196.94	39.82	1.767	-1	12.2295	22.1805	2.8				0.740837
251.73	231.9	19.83	137.8	113.93	4.489	-1	12.2295	20.4135	2.8			294.11	293.52	0.59	192.06	102.05	4.489	-1	12.2295	20.4135	2.8				0.895725
237.02	212.09	24.93	137.8	99.22	8.318	-1	11.2065	16.0425	2.8			272.68	257.77	14.91	192.06	80.62	8.318	-1	11.2065	16.0425	2.8				0.812538
252.22	236.27	15.95	137.22	114.99	1.085	-1	19.3905	14.5545	2.8			270.33	264.11	6.21	193.65	76.67	1.085	-1	19.3905	14.5545	2.8				0.666754
278.91	253.73	25.17	139.69	139.22	6.184	-1	18.8325	15.4845	2.8			318.53	310.84	7.69	194.02	124.51	6.184	-1	18.8325	15.4845	2.8				0.89434
269.95	252	17.94	139.51	130.44	0.588	-1	12.7875	14.1825	2.8			287.89	293.85	-5.96	194.26	93.63	0.588	-1	12.7875	14.1825	2.8				0.717801
272.29	254.21	18.09	137.22	135.07	5.676	-1	12.2295	14.3685	2.8			346.05	324.7	21.36	193.65	152.4	5.676	-1	12.2295	14.3685	2.8				1.1283
264.69	254.61	10.08	138.53	126.16	4.446	-1	17.6235	16.1355	2.8			387.04	356.11	30.94	193.51	193.54	4.446	-1	17.6235	16.1355	2.8				1.53408
257.11	262.68	-5.56	141.9	115.21	9.113	-1	16.4145	20.4135	2.8			481.82	379	102.82	196.74	285.08	9.113	-1	16.4145	20.4135	2.8				2.47444
237.44	209.69	27.75	139.69	97.75	5.924	-1	20.2275	12.1365	2.8			286.15	275.46	10.68	194.02	92.13	5.924	-1	20.2275	12.1365	2.8				0.942506
249.41	238.52	10.88	136.13	113.28	0	-1	15.8565	16.1355	2.8			377.23	374.15	3.08	192.41	184.82	0	-1	15.8565	16.1355	2.8				1.63153
221.15	207.18	13.97	145.88	75.27	11.346	-1	9.9975	16.4145	2.45			261.09	238.22	22.87	201.22	59.87	11.346	-1	9.9975	16.4145	2.45				0.795403
184.52	179.63	4.89	148.65	35.87	11.925	-1	20.5065	20.6925	2.45			241.77	210.04	31.73	201.74	40.03	11.925	-1	20.5065	20.6925	2.45				1.11597
258.79	245.46	13.32	153.68	105.11	0	-1	13.1595	11.2995	2.45			228.32	207.57	20.74	201.46	26.86	0	-1	13.1595	11.2995	2.45				0.255542
																									#DIV/0!
																									#DIV/0!
																									#DIV/0!
																									#DIV/0!
																									#DIV/0!
Cell 09																									Normalization
CenpC												CENPE													DHC/CenpC
IntTotal	BackgPeriphery	SignalA	BackgOffset	SignalB	SeqDists	ChanDists	Xpos(um)	Ypos(um)	Zpos(um)	;		IntTotal	BackgPeriphery	SignalA	BackgOffset	SignalB	SeqDists	ChanDists	Xpos(um)	Ypos(um)	Zpos(um)	;			Signal B	2.5482
210.03	178.25	31.78	97.42	112.61	1.085	-1	11.0205	12.6945	3.15			493.22	378.04	115.18	179.78	313.44	1.085	-1	11.0205	12.6945	3.15				2.78341
175.75	162.18	13.57	97.42	78.33	2.4	-1	10.4625	13.6245	3.15			344.53	316.63	27.9	179.78	164.76	2.4	-1	10.4625	13.6245	3.15				2.10341
205.89	170.29	35.6	100.49	105.4	4.805	-1	11.8575	11.6715	3.15			517.51	388.08	129.43	180.59	336.91	4.805	-1	11.8575	11.6715	3.15				3.19649
171.68	154.83	16.85	99.97	71.71	2.325	-1	8.6025	15.2055	3.15			321.5	262.1	59.4	180.56	140.93	2.325	-1	8.6025	15.2055	3.15				1.96528
187.68	170.29	17.39	97.69	89.99	1.832	-1	10.8345	15.8565	3.15			466.53	343.77	122.76	180.78	285.75	1.832	-1	10.8345	15.8565	3.15				3.17535
151.37	142.03	9.34	100.49	50.87	7.808	-1	10.0905	17.5305	3.15			346.74	270.1	76.63	180.59	166.15	7.808	-1	10.0905	17.5305	3.15				3.26617
148.73	136.49	12.24	99.61	49.13	2.723	-1	11.7645	9.9045	3.15			271.52	231.5	40.02	180.49	91.03	2.723	-1	11.7645	9.9045	3.15				1.85284
159.18	130.82	28.35	100.73	58.45	1.955	-1	14.4615	9.5325	3.15			319.96	235.74	84.22	180.69	139.27	1.955	-1	14.4615	9.5325	3.15				2.38272
189.35	142.86	46.49	98.73	90.62	2.53	-1	16.2285	8.6955	3.15			294.66	223.92	70.74	180.29	114.36	2.53	-1	16.2285	8.6955	3.15				1.26197
147.33	148.05	-0.71	93.93	53.4	1.06	-1	14.7405	10.7415	3.15			310.97	271.59	39.39	184.63	126.35	1.06	-1	14.7405	10.7415	3.15				2.3661
178.07	163.3	14.76	102.69	75.38	2.065	-1	13.9035	11.3925	3.15			394.43	370.96	23.47	182.05	212.38	2.065	-1	13.9035	11.3925	3.15				2.81746
189.04	161.48	27.56	99.35	89.69	1.292	-1	12.6945	13.0665	3.15			420.5	350.84	69.66	181.39	239.11	1.292	-1	12.6945	13.0665	3.15				2.66596
186.47	164.18	22.29	94.48	91.99	0.921	-1	13.8105	13.7175	3.15			448.66	348.87	99.79	184.87	263.79	0.921	-1	13.8105	13.7175	3.15				2.86759
200.25	169.16	31.09	98.75	101.51	0.624	-1	13.1595	14.3685	3.15			410.68	369.8	40.88	180.64	230.04	0.624	-1	13.1595	14.3685	3.15				2.26618
205.42	194.32	11.1	98.73	106.69	3.157	-1	12.6015	14.6475	3.15			440.68	370.69	69.99	180.29	260.38	3.157	-1	12.6015	14.6475	3.15				2.44053
183.93	163.82	20.1	98.73	85.2	1.265	-1	10.3695	16.8795	3.15			316.23	318.95	-2.72	180.29	135.94	1.265	-1	10.3695	16.8795	3.15				1.59554
159.36	147.68	11.68	98.96	60.4	2.526	-1	9.3465	17.6235	3.15			317.03	305.86	11.17	178.91	138.12	2.526	-1	9.3465	17.6235	3.15				2.28675
192.8	177.83	14.97	100.87	91.93	3.36	-1	9.6255	15.1125	3.15			302.79	275.84	26.95	175.73	127.06	3.36	-1	9.6255	15.1125	3.15				1.38214
164.16	153.23	10.93	97.82	66.34	0.93	-1	12.1365	17.3445	3.15			420.05	384.66	35.39	178.41	241.65	0.93	-1	12.1365	17.3445	3.15				3.6426
203.82	193.04	10.78	98.39	105.43	2.377	-1	12.8805	16.7865	3.15			442.76	345.64	97.11	177.22	265.54	2.377	-1	12.8805	16.7865	3.15				2.51864
201.32	184.18	17.14	102.03	99.29	2.871	-1	14.9265	15.5775	3.15			410.34	378.98	31.36	179	231.34	2.871	-1	14.9265	15.5775	3.15				2.32994
147.66	139.75	7.9	101.93	45.73	6.742	-1	13.7175	18.1815	3.15			295.15	285.74	9.41	176.04	119.11	6.742	-1	13.7175	18.1815	3.15				2.60464
160.88	155.78	5.1	101.01	59.87	1.846	-1	16.5075	12.0435	3.15			366.09	331.71	34.38	178.44	187.64	1.846	-1	16.5075	12.0435	3.15				3.13412
184.43	147.41	37.02	100.03	84.4	1.213	-1	17.7165	10.6485	3.15			372.34	281.65	90.7	179.69	192.65	1.213	-1	17.7165	10.6485	3.15				2.28258
181.88	144.19	37.69	98.75	83.14	2.499	-1	17.8095	9.4395	3.15			380.35	253.4	126.95	180.64	199.71	2.499	-1	17.8095	9.4395	3.15				2.40209
150.39	132.14	18.25	102.36	48.03	1.971	-1	19.5765	11.2065	3.15			322.99	217.34	105.65	179.25	143.73	1.971	-1	19.5765	11.2065	3.15				2.9925
146.01	133.09	12.92	95.13	50.87	3.579	-1	18.9255	13.0665	3.15			265.7	233.79	31.91	181.47	84.23	3.579	-1	18.9255	13.0665	3.15				1.65579
166.49	147.58	18.91	95.06	71.43	2.297	-1	17.4375	16.3215	3.15			379.71	278.94	100.77	184.13	195.58	2.297	-1	17.4375	16.3215	3.15				2.73807
197.07	174.1	22.97	97.49	99.58	0.501	-1	15.4845	15.1125	3.15			489.77	419.12	70.65	175.67	314.1	0.501	-1	15.4845	15.1125	3.15				3.15425
190.13	163.53	26.6	96.09	94.04	4.744	-1	15.2985	14.6475	3.15			489.82	342	147.82	177.81	312.01	4.744	-1	15.2985	14.6475	3.15				3.31784
141.89	142.66	-0.77	97.07	44.82	2.09	-1	15.3915	19.3905	3.15			389.49	301.46	88.03	176.78	212.71	2.09	-1	15.3915	19.3905	3.15				4.74587
154.69	140.47	14.23	92.67	62.03	1.71	-1	14.2755	17.6235	3.15			273.24	219.08	54.16	189.66	83.58	1.71	-1	14.2755	17.6235	3.15				1.34741
168	170.55	-2.55	103.63	64.38	3.814	-1	15.8565	18.2745	3.15			304.5	281.98	22.52	182.82	121.67	3.814	-1	15.8565	18.2745	3.15				1.88987
166.51	167.24	-0.73	95.38	71.13	0.948	-1	18.5535	15.5775	3.15			418.84	351.16	67.68	182.47	236.37	0.948	-1	18.5535	15.5775	3.15				3.32307
169.65	164.71	4.93	97.58	72.07	0.948	-1	18.3675	14.6475	3.15			389.13	346.96	42.16	181.66	207.46	0.948	-1	18.3675	14.6475	3.15				2.87859
150.54	142.36	8.17	95.55	54.99	0	-1	18.1815	13.7175	3.15			397.71	325.81	71.9	181.12	216.59	0	-1	18.1815	13.7175	3.15				3.93872
																									#DIV/0!
																									#DIV/0!
																									#DIV/0!
																									#DIV/0!
Cell 9B																									Normalization
CenpC												CENPE													DHC/CenpC
IntTotal	BackgPeriphery	SignalA	BackgOffset	SignalB	SeqDists	ChanDists	Xpos(um)	Ypos(um)	Zpos(um)	;		IntTotal	BackgPeriphery	SignalA	BackgOffset	SignalB	SeqDists	ChanDists	Xpos(um)	Ypos(um)	Zpos(um)	;			Signal B	1.61188
248.88	213.94	34.94	114.55	134.34	0.857	-1	38.7345	35.6655	2.8			470.97	396.84	74.12	196.13	274.84	0.857	-1	38.7345	35.6655	2.8				2.04585
213.71	197.86	15.85	119.6	94.12	3.665	-1	39.5715	35.8515	2.8			304.57	285.38	19.19	197.87	106.7	3.665	-1	39.5715	35.8515	2.8				1.13366
157.11	141.02	16.08	114.42	42.68	1.292	-1	37.4325	38.8275	2.8			216.33	209.7	6.63	195.41	20.92	1.292	-1	37.4325	38.8275	2.8				0.490159
177.84	153.99	23.85	114.47	63.37	1.559	-1	36.3165	38.1765	2.8			221.68	225.13	-3.45	196.76	24.92	1.559	-1	36.3165	38.1765	2.8				0.393246
231.11	198.06	33.05	114.6	116.51	1.006	-1	36.7815	36.6885	2.8			317.81	307.41	10.4	193.69	124.13	1.006	-1	36.7815	36.6885	2.8				1.0654
198.16	190.46	7.7	114.97	83.18	0.658	-1	36.2235	37.5255	2.8			261.35	265.48	-4.13	196.9	64.45	0.658	-1	36.2235	37.5255	2.8				0.774826
201.6	192.64	8.96	115.82	85.78	1.846	-1	35.5725	37.4325	2.8			298.67	289.24	9.43	193.13	105.54	1.846	-1	35.5725	37.4325	2.8				1.23036
189.92	157.63	32.29	115.91	74.02	2.09	-1	34.3635	38.8275	2.8			323.47	298.16	25.31	189.08	134.38	2.09	-1	34.3635	38.8275	2.8				1.81546
220.11	183.27	36.85	115.65	104.46	1.539	-1	32.5965	37.7115	2.8			414.48	359.82	54.66	190.67	223.81	1.539	-1	32.5965	37.7115	2.8				2.14254
217.49	207.95	9.54	113.82	103.67	7.579	-1	31.9455	36.3165	2.8			372.64	341.29	31.34	195.25	177.38	7.579	-1	31.9455	36.3165	2.8				1.71101
210.56	180.1	30.46	112.64	97.92	1.135	-1	39.2925	34.4565	2.8			346.42	331.96	14.46	193.53	152.89	1.135	-1	39.2925	34.4565	2.8				1.56138
225.05	214.74	10.32	113.42	111.64	2.265	-1	38.3625	35.1075	2.8			441.25	403.52	37.73	194.25	247	2.265	-1	38.3625	35.1075	2.8				2.21247
265.47	241.4	24.08	113.82	151.65	0.566	-1	36.2235	35.8515	2.8			397.96	348.85	49.11	195.25	202.71	0.566	-1	36.2235	35.8515	2.8				1.3367
262.36	238.88	23.48	114.23	148.13	5.03	-1	36.1305	35.2935	2.8			349.18	350.01	-0.83	194.62	154.56	5.03	-1	36.1305	35.2935	2.8				1.04341
218.42	205.11	13.31	114.97	103.44	0.8	-1	31.9455	32.5035	2.8			327.55	308.82	18.73	196.9	130.65	0.8	-1	31.9455	32.5035	2.8				1.26305
226.53	216.89	9.65	115.65	110.88	1.664	-1	31.2945	32.9685	2.8			327.64	343.44	-15.8	192.54	135.1	1.664	-1	31.2945	32.9685	2.8				1.21843
266.75	231.42	35.33	114.71	152.04	0.877	-1	32.7825	33.7125	2.8			498.51	437.77	60.74	194.58	303.93	0.877	-1	32.7825	33.7125	2.8				1.99901
245.01	216.39	28.62	112.72	132.29	3.916	-1	32.0385	34.1775	2.8			448.73	374.61	74.12	193.12	255.62	3.916	-1	32.0385	34.1775	2.8				1.93227
176.79	161.59	15.19	114.76	62.02	0.795	-1	31.7595	30.2715	2.8			315.79	289.56	26.23	191.86	123.93	0.795	-1	31.7595	30.2715	2.8				1.99823
205.49	170.73	34.76	114.56	90.93	0	-1	32.5035	29.9925	2.8			397.22	306.51	90.71	178.05	219.16	0	-1	32.5035	29.9925	2.8				2.41021
221.45	193.68	27.76	122.79	98.65	0.957	-1	37.8975	31.4805	4.2			320.2	296.13	24.07	195.46	124.74	0.957	-1	37.8975	31.4805	4.2				1.26447
232.44	210.34	22.1	118.16	114.29	1.715	-1	38.3625	32.3175	4.2			387.6	332.57	55.03	188.69	198.91	1.715	-1	38.3625	32.3175	4.2				1.7404
212.06	201.18	10.88	117.87	94.19	2.171	-1	37.2465	31.0155	4.2			310.72	278.68	32.04	188.56	122.16	2.171	-1	37.2465	31.0155	4.2				1.29695
194.6	180.27	14.33	112.09	82.51	1.834	-1	35.6655	32.5035	4.2			319.3	296.12	23.18	179.96	139.34	1.834	-1	35.6655	32.5035	4.2				1.68876
241.63	211.01	30.61	115.87	125.76	3.288	-1	34.0845	33.4335	4.2			360	358.85	1.15	186.37	173.62	3.288	-1	34.0845	33.4335	4.2				1.38057
182.41	157.04	25.37	119.91	62.49	1.315	-1	33.6195	30.1785	4.2			322.91	283.39	39.52	190.18	132.73	1.315	-1	33.6195	30.1785	4.2				2.12402
230.45	202.62	27.83	117.49	112.96	2.919	-1	34.9215	29.9925	4.2			379	330.48	48.52	185.64	193.36	2.919	-1	34.9215	29.9925	4.2				1.71176
173.89	160.35	13.54	117.02	56.87	2.621	-1	32.2245	31.1085	4.2			289.29	271.85	17.44	184.83	104.46	2.621	-1	32.2245	31.1085	4.2				1.83682
195.91	172.7	23.21	115.58	80.33	2.42	-1	34.5495	32.3175	4.2			339.82	330.08	9.74	172.6	167.22	2.42	-1	34.5495	32.3175	4.2				2.08166
338.33	296.43	41.9	113.51	224.81	0.474	-1	34.4565	34.7355	4.2			560.04	518.03	42	173.42	386.62	0.474	-1	34.4565	34.7355	4.2				1.71976
355.78	324.45	31.33	115.22	240.56	3.167	-1	33.9915	34.6425	4.2			598.82	549.65	49.17	179.78	419.04	3.167	-1	33.9915	34.6425	4.2				1.74194
218.2	189.97	28.23	116.24	101.96	1.747	-1	36.0375	37.0605	4.2			313.31	281.65	31.66	183.43	129.88	1.747	-1	36.0375	37.0605	4.2				1.27383
262.93	234.5	28.43	116.11	146.82	2.591	-1	35.2935	35.4795	4.2			424.88	415.05	9.82	179.82	245.06	2.591	-1	35.2935	35.4795	4.2				1.66912
273.24	257.31	15.92	113.8	159.44	1.806	-1	32.8755	36.4095	4.2			445.03	436.79	8.24	170.95	274.08	1.806	-1	32.8755	36.4095	4.2				1.71902
209.26	189.23	20.02	116.03	93.23	1.305	-1	33.8985	37.8975	4.2			350.45	304.14	46.31	182.24	168.21	1.305	-1	33.8985	37.8975	4.2				1.80425
234.53	228.27	6.25	116.8	117.73	5.826	-1	33.8055	36.5955	4.2			424.07	391.54	32.53	184.05	240.02	5.826	-1	33.8055	36.5955	4.2				2.03873
207.02	196.36	10.66	115.27	91.76	0	-1	38.9205	33.8055	4.2			441.59	374.98	66.61	172.4	269.19	0	-1	38.9205	33.8055	4.2				2.93363
Cell 11																									Normalization
CenpC												CENPE													DHC/CenpC
IntTotal	BackgPeriphery	SignalA	BackgOffset	SignalB	SeqDists	ChanDists	Xpos(um)	Ypos(um)	Zpos(um)	;		IntTotal	BackgPeriphery	SignalA	BackgOffset	SignalB	SeqDists	ChanDists	Xpos(um)	Ypos(um)	Zpos(um)	;			Signal B	1.75656
193.6	173.66	19.94	117.72	75.88	0.671	-1	22.4595	25.7145	1.4			310	300.08	9.92	200.11	109.88	0.671	-1	22.4595	25.7145	1.4				1.44808
194.58	193.22	1.36	118.02	76.56	6.281	-1	22.8315	25.1565	1.4			366.04	303.09	62.95	203.18	162.86	6.281	-1	22.8315	25.1565	1.4				2.12722
144.67	136.39	8.28	115.89	28.78	1.15	-1	25.5285	19.4835	1.4			264.99	227.63	37.36	194.93	70.07	1.15	-1	25.5285	19.4835	1.4				2.43468
163.71	148.25	15.46	116.83	46.88	2.53	-1	25.8075	20.5995	1.4			282.64	236.34	46.3	190.64	92	2.53	-1	25.8075	20.5995	1.4				1.96246
159.38	141.96	17.42	118.18	41.2	2.621	-1	23.7615	22.0875	1.4			360.71	281.61	79.1	198.35	162.36	2.621	-1	23.7615	22.0875	1.4				3.94078
185.45	165.37	20.08	112.13	73.33	1.135	-1	21.4365	23.2965	1.4			271.69	244.37	27.32	183.22	88.47	1.135	-1	21.4365	23.2965	1.4				1.20646
177.22	159.22	18	110.22	67	0.677	-1	20.5065	22.6455	1.4			250.26	240.65	9.62	182.26	68	0.677	-1	20.5065	22.6455	1.4				1.01493
196.6	175.62	20.99	117.67	78.93	4.143	-1	19.8555	22.4595	1.4			333.76	313.69	20.07	194.93	138.83	4.143	-1	19.8555	22.4595	1.4				1.7589
202.58	174.87	27.72	112.04	90.55	2.647	-1	15.7635	23.1105	1.4			290.67	257.91	32.77	193.01	97.66	2.647	-1	15.7635	23.1105	1.4				1.07852
212.74	193.21	19.53	117.42	95.32	0.857	-1	18.2745	23.9475	1.4			375.5	337.13	38.37	200.97	174.53	0.857	-1	18.2745	23.9475	1.4				1.83099
219.84	192.02	27.81	110.44	109.4	4.873	-1	19.1115	24.1335	1.4			406.86	351.32	55.55	186.16	220.7	4.873	-1	19.1115	24.1335	1.4				2.01737
213.07	199.8	13.26	113.6	99.46	1.789	-1	14.3685	25.2495	1.4			335.68	346.02	-10.34	194.89	140.79	1.789	-1	14.3685	25.2495	1.4				1.41554
261.93	217.61	44.32	116.92	145.02	2.884	-1	12.7875	26.0865	1.4			437.03	366.44	70.59	200.44	236.59	2.884	-1	12.7875	26.0865	1.4				1.63143
221	204.57	16.43	117.25	103.75	4.823	-1	15.6705	25.9935	1.4			359.24	370.53	-11.3	197.44	161.79	4.823	-1	15.6705	25.9935	1.4				1.55942
215.85	180.76	35.09	115.89	99.96	7.736	-1	12.9735	29.9925	1.4			382.04	303.03	79	186.5	195.54	7.736	-1	12.9735	29.9925	1.4				1.95618
208.96	182.38	26.59	113.53	95.44	4.217	-1	20.5995	28.6905	1.4			278	283.76	-5.76	190.51	87.49	4.217	-1	20.5995	28.6905	1.4				0.916702
330.05	285.9	44.15	110.03	220.02	2.735	-1	17.4375	25.9005	1.4			538.85	515.76	23.09	189.29	349.56	2.735	-1	17.4375	25.9005	1.4				1.58876
254.08	231.48	22.6	117.38	136.7	2.303	-1	14.8335	26.7375	1.4			489.78	473.55	16.23	191.64	298.15	2.303	-1	14.8335	26.7375	1.4				2.18105
258.19	219.44	38.75	117.11	141.08	2.414	-1	16.5075	28.3185	1.4			441.2	404.82	36.38	201.96	239.24	2.414	-1	16.5075	28.3185	1.4				1.69578
244.97	221.18	23.79	108.62	136.35	7.672	-1	18.8325	28.9695	1.4			373.97	353.26	20.71	187.72	186.25	7.672	-1	18.8325	28.9695	1.4				1.36597
191.95	161.14	30.81	117.35	74.6	4.873	-1	22.7385	22.3665	1.4			342.67	284.62	58.04	204.21	138.45	4.873	-1	22.7385	22.3665	1.4				1.8559
209.96	191.83	18.12	112.04	97.92	8.155	-1	20.7855	26.8305	1.4			334.94	300	34.94	193.01	141.93	8.155	-1	20.7855	26.8305	1.4				1.44945
251.54	227.99	23.55	118.52	133.02	1.085	-1	12.6945	27.8535	1.4			427.4	429.13	-1.73	203.19	224.22	1.085	-1	12.6945	27.8535	1.4				1.68561
280.89	253.84	27.05	117.59	163.3	3.203	-1	13.2525	26.9235	1.4			515.05	471.26	43.79	201.13	313.93	3.203	-1	13.2525	26.9235	1.4				1.92241
223.26	219.98	3.28	117.69	105.57	0.948	-1	14.6475	29.8065	1.4			476.9	408.33	68.57	192.45	284.44	0.948	-1	14.6475	29.8065	1.4				2.69433
262.94	252.49	10.45	117.11	145.83	6.33	-1	15.5775	29.9925	1.4			484.13	450.06	34.07	193.73	290.4	6.33	-1	15.5775	29.9925	1.4				1.99136
172.69	155.43	17.26	111.3	61.39	8.377	-1	14.4615	23.7615	1.4			241.18	230.8	10.38	187.58	53.6	8.377	-1	14.4615	23.7615	1.4				0.873106
229.56	213.05	16.51	113.6	115.96	0.566	-1	17.7165	31.4805	1.4			657.61	534.83	122.78	194.89	462.72	0.566	-1	17.7165	31.4805	1.4				3.99034
208.26	187.59	20.67	107.57	100.69	1.581	-1	18.2745	31.3875	1.4			477.13	433.04	44.09	214.75	262.38	1.581	-1	18.2745	31.3875	1.4				2.60582
226.08	203.89	22.19	106.59	119.49	3.72	-1	19.0185	29.9925	1.4			433.31	376	57.31	207.84	225.47	3.72	-1	19.0185	29.9925	1.4				1.88694
247.69	239.98	7.71	114.69	133	7.635	-1	16.0425	27.7605	1.4			394.4	403.49	-9.09	197.69	196.71	7.635	-1	16.0425	27.7605	1.4				1.47902
203.82	178.49	25.33	95.8	108.01	5.288	-1	22.3665	23.4825	1.4			267.65	244.15	23.5	151.64	116	5.288	-1	22.3665	23.4825	1.4				1.07397
272.47	267.48	4.99	117.64	154.83	0	-1	17.9955	26.4585	1.4			496.71	465.91	30.8	199.85	296.86	0	-1	17.9955	26.4585	1.4				1.91733
200.8	181.68	19.12	118.08	82.72	2.626	-1	20.4135	25.1565	2.1			287.18	292.97	-5.79	220.84	66.34	2.626	-1	20.4135	25.1565	2.1				0.801983
186.05	162.76	23.3	109.45	76.6	1.6	-1	21.4365	27.5745	2.1			235.42	237.8	-2.38	192.91	42.51	1.6	-1	21.4365	27.5745	2.1				0.554961
214.73	190.28	24.45	110.56	104.17	4.45	-1	20.5065	26.2725	2.1			365.17	307.83	57.35	187.02	178.15	4.45	-1	20.5065	26.2725	2.1				1.71019
255.44	261.05	-5.62	112.71	142.73	0	-1	16.1355	25.4355	2.1			466.73	449.38	17.35	197.82	268.92	0	-1	16.1355	25.4355	2.1				1.88412
																									#DIV/0!
																									#DIV/0!
																									#DIV/0!
Cell 12																									Normalization
CenpC												CENPE													DHC/CenpC
IntTotal	BackgPeriphery	SignalA	BackgOffset	SignalB	SeqDists	ChanDists	Xpos(um)	Ypos(um)	Zpos(um)	;		IntTotal	BackgPeriphery	SignalA	BackgOffset	SignalB	SeqDists	ChanDists	Xpos(um)	Ypos(um)	Zpos(um)	;			Signal B	1.36684
201.66	173.49	28.17	134.65	67.01	1.806	-1	36.4095	17.5305	1.4			510.41	388.28	122.13	292.65	217.76	1.806	-1	36.4095	17.5305	1.4				3.24966
221.93	198.69	23.24	137.17	84.76	0.671	-1	35.3865	16.0425	1.4			459.73	455.38	4.35	290.98	168.75	0.671	-1	35.3865	16.0425	1.4				1.99092
243.43	213.48	29.95	140.14	103.29	3.091	-1	35.7585	15.4845	1.4			540.96	458.45	82.51	293.64	247.33	3.091	-1	35.7585	15.4845	1.4				2.39452
179.25	177.8	1.45	132.37	46.87	1.47	-1	36.8745	18.3675	1.4			465.89	396.71	69.18	291	174.89	1.47	-1	36.8745	18.3675	1.4				3.73138
169.51	163.12	6.39	133.15	36.36	3.159	-1	36.0375	19.5765	1.4			458.95	375.75	83.19	288.81	170.14	3.159	-1	36.0375	19.5765	1.4				4.67932
201.72	186.45	15.27	132.95	68.76	1.648	-1	33.8985	17.2515	1.4			267.78	267.27	0.51	289.77	-21.99	1.648	-1	33.8985	17.2515	1.4				0
231.02	198.21	32.8	132.37	98.65	0.882	-1	33.4335	15.6705	1.4			483.56	426.28	57.28	291	192.56	0.882	-1	33.4335	15.6705	1.4				1.95195
223.69	218.9	4.78	138.15	85.54	5.814	-1	32.5965	15.9495	1.4			395.76	390.28	5.48	296.2	99.56	5.814	-1	32.5965	15.9495	1.4				1.1639
234.36	207.63	26.73	131.67	102.69	3.954	-1	31.8525	21.7155	1.4			337.54	319.56	17.98	286.76	50.78	3.954	-1	31.8525	21.7155	1.4				0.494498
216.82	199.1	17.71	132.69	84.13	4.681	-1	34.4565	18.7395	1.4			365.61	351.41	14.2	284.2	81.4	4.681	-1	34.4565	18.7395	1.4				0.96755
214.87	196.34	18.53	137.17	77.69	1.027	-1	31.3875	15.2055	1.4			324.11	296.65	27.46	290.78	33.33	1.027	-1	31.3875	15.2055	1.4				0.429013
227.96	206.27	21.7	132.95	95.01	4.56	-1	32.4105	15.2985	1.4			361.06	360.02	1.04	289.77	71.29	4.56	-1	32.4105	15.2985	1.4				0.750342
237.94	205.07	32.87	135.25	102.69	1.395	-1	31.4805	19.7625	1.4			428.96	379.55	49.41	290.36	138.6	1.395	-1	31.4805	19.7625	1.4				1.34969
229.39	208.36	21.03	132.72	96.67	2.147	-1	32.5965	20.5995	1.4			449.93	463.47	-13.53	288.81	161.13	2.147	-1	32.5965	20.5995	1.4				1.6668
258.6	234.05	24.54	131.88	126.72	3.502	-1	32.7825	18.4605	1.4			401.12	372.12	29	283.92	117.2	3.502	-1	32.7825	18.4605	1.4				0.924874
279.06	261.36	17.7	131.67	147.39	1.883	-1	29.3415	17.8095	1.4			351.37	337.2	14.17	286.76	64.62	1.883	-1	29.3415	17.8095	1.4				0.438429
270.93	254.53	16.4	132.37	138.55	0.989	-1	28.3185	19.3905	1.4			295.1	302.43	-7.33	291	4.1	0.989	-1	28.3185	19.3905	1.4				0.0295922
291.49	285.5	5.99	132.12	159.37	3.619	-1	29.0625	18.7395	1.4			320.83	322.74	-1.91	287.18	33.65	3.619	-1	29.0625	18.7395	1.4				0.211144
220.53	215.11	5.43	137.17	83.36	0	-1	30.6435	15.4845	1.4			317.23	280.63	36.6	290.98	26.24	0	-1	30.6435	15.4845	1.4				0.314779
246.17	226.38	19.8	178.93	67.24	1.315	-1	31.0155	17.8095	3.15			390.78	375.44	15.34	350.55	40.24	1.315	-1	31.0155	17.8095	3.15				0.598453
237.88	210.18	27.69	135.5	102.38	1.453	-1	30.8295	19.1115	3.15			433.47	359.14	74.33	311.32	122.15	1.453	-1	30.8295	19.1115	3.15				1.1931
226.1	190.18	35.92	149.68	76.42	4.971	-1	31.7595	17.9955	3.15			415.16	343.34	71.82	333.32	81.84	4.971	-1	31.7595	17.9955	3.15				1.07092
169.03	147.94	21.09	149.31	19.72	2.911	-1	30.2715	22.7385	3.15			303.18	259.71	43.47	329.4	-26.21	2.911	-1	30.2715	22.7385	3.15				0
207.93	188.75	19.18	149.31	58.62	4.41	-1	27.6675	21.4365	3.15			358.04	277.35	80.69	329.4	28.64	4.41	-1	27.6675	21.4365	3.15				0.48857
243.69	228.39	15.3	141.18	102.51	0.957	-1	29.5275	17.4375	3.15			321.11	318.69	2.42	336.49	-15.38	0.957	-1	29.5275	17.4375	3.15				0
275.44	256.02	19.42	144.32	131.12	3.091	-1	29.0625	18.2745	3.15			388.66	363.95	24.71	335.76	52.91	3.091	-1	29.0625	18.2745	3.15				0.403523
214.59	188.5	26.09	143.6	70.99	7.103	-1	30.1785	21.1575	3.15			348.07	306.98	41.09	335.86	12.22	7.103	-1	30.1785	21.1575	3.15				0.172137
194.44	187.97	6.47	143.87	50.57	4.855	-1	35.2935	16.2285	3.15			487.8	416.31	71.48	333.92	153.87	4.855	-1	35.2935	16.2285	3.15				3.04271
222.06	215.59	6.47	141.08	80.98	3.082	-1	32.4105	20.1345	3.15			473.12	422.85	50.27	324.69	148.43	3.082	-1	32.4105	20.1345	3.15				1.83292
267.04	254.68	12.36	140.68	126.36	4.338	-1	29.3415	19.8555	3.15			365.77	360.27	5.5	324.93	40.84	4.338	-1	29.3415	19.8555	3.15				0.323204
210.75	197.16	13.59	146.42	64.33	4.542	-1	33.0615	22.0875	3.15			478.97	399.32	79.65	333.04	145.93	4.542	-1	33.0615	22.0875	3.15				2.26846
295.17	269.72	25.45	142.75	152.42	4.202	-1	29.7135	19.0185	3.15			429.13	385.29	43.84	329.81	99.32	4.202	-1	29.7135	19.0185	3.15				0.651621
229.46	221.1	8.36	141.73	87.74	4.918	-1	33.4335	20.9715	3.15			564.79	487.23	77.56	336.27	228.52	4.918	-1	33.4335	20.9715	3.15				2.60451
270.7	244.62	26.08	142.63	128.07	3.349	-1	28.6905	19.6695	3.15			337.57	325.95	11.62	325.96	11.61	3.349	-1	28.6905	19.6695	3.15				0.0906535
221.36	192.16	29.19	138.88	82.48	7.061	-1	28.5975	16.3215	3.15			247.24	251.28	-4.03	328.02	-80.78	7.061	-1	28.5975	16.3215	3.15				0
183.4	183.1	0.3	142.05	41.35	0	-1	33.9915	20.8785	3.15			469.32	427	42.32	338.46	130.86	0	-1	33.9915	20.8785	3.15				3.16469
																									#DIV/0!
																									#DIV/0!
																									#DIV/0!
																									#DIV/0!
																									#DIV/0!
Cell 13																									Normalization
CenpC												CENPE													DHC/CenpC
IntTotal	BackgPeriphery	SignalA	BackgOffset	SignalB	SeqDists	ChanDists	Xpos(um)	Ypos(um)	Zpos(um)	;		IntTotal	BackgPeriphery	SignalA	BackgOffset	SignalB	SeqDists	ChanDists	Xpos(um)	Ypos(um)	Zpos(um)	;			Signal B	0.285922
512.35	466.81	45.54	183.46	328.89	2.251	-1	19.5765	27.8535	2.8			392.25	401.14	-8.89	435.31	-43.05	2.251	-1	19.5765	27.8535	2.8				0
393.17	361.7	31.47	180.62	212.55	1.06	-1	17.8095	26.4585	2.8			444.63	426.44	18.19	430.7	13.93	1.06	-1	17.8095	26.4585	2.8				0.0655375
348.76	335.73	13.03	179.32	169.44	0.948	-1	18.0885	27.4815	2.8			381.47	390.15	-8.69	429.48	-48.01	0.948	-1	18.0885	27.4815	2.8				0
396.88	426.35	-29.46	188.91	207.97	1.502	-1	19.0185	27.2955	2.8			388.85	381.38	7.48	436.24	-47.39	1.502	-1	19.0185	27.2955	2.8				0
427.41	430.4	-3	171.75	255.66	0.671	-1	19.5765	28.6905	2.8			434.75	416.86	17.89	409.71	25.04	0.671	-1	19.5765	28.6905	2.8				0.0979426
403.96	375.56	28.39	193.89	210.07	1.677	-1	20.1345	28.3185	2.8			413.55	391.57	21.98	430.49	-16.95	1.677	-1	20.1345	28.3185	2.8				0
336.13	309.52	26.61	183.46	152.67	1.002	-1	21.5295	29.2485	2.8			344.16	343.59	0.57	435.31	-91.15	1.002	-1	21.5295	29.2485	2.8				0
316.11	287.68	28.43	180.17	135.94	2.24	-1	21.1575	28.3185	2.8			400.26	348.44	51.81	423.07	-22.82	2.24	-1	21.1575	28.3185	2.8				0
322.64	329.54	-6.9	167.54	155.1	1.135	-1	20.9715	26.0865	2.8			456.11	386.23	69.89	409.3	46.82	1.135	-1	20.9715	26.0865	2.8				0
399.01	391.73	7.28	180.17	218.84	2.08	-1	20.3205	27.0165	2.8			358.72	361.26	-2.53	423.07	-64.35	2.08	-1	20.3205	27.0165	2.8				0
329.08	311.15	17.93	167.54	161.54	2.236	-1	21.2505	25.1565	2.8			442.55	395.01	47.54	409.3	33.25	2.236	-1	21.2505	25.1565	2.8				0.205831
317.7	286.17	31.54	114.53	203.18	1.04	-1	20.5995	23.0175	2.8			643.6	541.96	101.64	253.29	390.31	1.04	-1	20.5995	23.0175	2.8				1.92101
373.84	305.51	68.33	196.19	177.65	1.47	-1	21.6225	22.8315	2.8			724.29	546.91	177.39	440.31	283.98	1.47	-1	21.6225	22.8315	2.8				1.59854
335.78	316.75	19.03	151.59	184.19	0.726	-1	22.8315	23.6685	2.8			464.52	452.74	11.78	373.56	90.96	0.726	-1	22.8315	23.6685	2.8				0.493838
350.3	340.2	10.1	177.84	172.45	0.75	-1	23.2965	24.2265	2.8			546.56	448.64	97.92	424.56	122	0.75	-1	23.2965	24.2265	2.8				0.707451
388.99	352.37	36.62	186.04	202.95	2.441	-1	23.2035	24.9705	2.8			525.43	450.64	74.79	432.67	92.76	2.441	-1	23.2035	24.9705	2.8				0.457058
470.68	401.67	69.01	151.59	319.09	3.036	-1	25.5285	25.7145	2.8			370.93	343.84	27.09	373.56	-2.64	3.036	-1	25.5285	25.7145	2.8				0
367.54	356.01	11.53	164.61	202.93	3.472	-1	22.8315	27.1095	2.8			435.13	395.86	39.27	400.38	34.75	3.472	-1	22.8315	27.1095	2.8				0.171241
327.98	272.81	55.17	167.59	160.38	1.265	-1	26.2725	27.5745	2.8			362.55	357.33	5.22	405.55	-43	1.265	-1	26.2725	27.5745	2.8				0
272.61	244.11	28.5	193.7	78.91	0.624	-1	26.6445	26.3655	2.8			332.47	329.51	2.96	431.58	-99.11	0.624	-1	26.6445	26.3655	2.8				0
366.2	319.1	47.1	149.22	216.98	1.789	-1	26.0865	26.0865	2.8			333.73	343.5	-9.77	382.43	-48.7	1.789	-1	26.0865	26.0865	2.8				0
367.31	364.39	2.93	199.68	167.63	0	-1	25.2495	27.6675	2.8			338.76	336.85	1.91	437.82	-99.06	0	-1	25.2495	27.6675	2.8				0
434.25	397.57	36.68	166.42	267.83	7.579	-1	17.3445	24.6915	2.45			488.64	472.53	16.11	405.06	83.58	7.579	-1	17.3445	24.6915	2.45				0.312064
341.23	320.61	20.61	156.2	185.02	7.501	-1	24.8775	23.8545	2.45			344.49	341.62	2.86	387.36	-42.87	7.501	-1	24.8775	23.8545	2.45				0
303.81	258.1	45.71	159.69	144.12	3.442	-1	22.3665	30.9225	2.45			384.55	383	1.55	387.86	-3.31	3.442	-1	22.3665	30.9225	2.45				0
406.2	364.1	42.1	104.92	301.28	4.737	-1	22.2735	27.4815	2.45			432.84	408.52	24.32	181.2	251.64	4.737	-1	22.2735	27.4815	2.45				0.835236
287.96	270.33	17.64	155.44	132.52	2.355	-1	25.7145	24.2265	2.45			353.25	335.54	17.71	379.98	-26.73	2.355	-1	25.7145	24.2265	2.45				0
422.96	396.79	26.17	159.69	263.27	7.064	-1	25.3425	26.5515	2.45			356.76	354.21	2.55	387.86	-31.1	7.064	-1	25.3425	26.5515	2.45				0
443.22	396.2	47.02	132.11	311.11	1.023	-1	18.3675	25.4355	2.45			472.73	427.09	45.63	323.28	149.45	1.023	-1	18.3675	25.4355	2.45				0.480377
389.38	355.79	33.59	142.75	246.63	4.963	-1	17.3445	25.4355	2.45			468.58	445.92	22.66	361.11	107.47	4.963	-1	17.3445	25.4355	2.45				0.435754
349.09	319.86	29.24	126.9	222.19	0.935	-1	22.1805	24.3195	2.45			410.84	430.05	-19.21	307.97	102.87	0.935	-1	22.1805	24.3195	2.45				0.462982
359.22	351.23	7.99	130.93	228.29	2.476	-1	22.0875	25.2495	2.45			408.11	380.89	27.22	323.27	84.84	2.476	-1	22.0875	25.2495	2.45				0.371633
325.09	288.81	36.28	119.62	205.46	4.434	-1	20.0415	23.8545	2.45			493.27	431.15	62.12	257.74	235.53	4.434	-1	20.0415	23.8545	2.45				1.14635
341.15	304.88	36.27	157.29	183.86	2.121	-1	20.7855	28.2255	2.45			380.42	377.63	2.79	382.95	-2.53	2.121	-1	20.7855	28.2255	2.45				0
328.07	297.52	30.56	133.79	194.29	1.006	-1	22.0875	29.8995	2.45			357.85	360.12	-2.27	334.33	23.53	1.006	-1	22.0875	29.8995	2.45				0.121108
315.36	287.73	27.63	117.81	197.55	4.929	-1	22.9245	29.3415	2.45			357.09	352.36	4.73	258.97	98.11	4.929	-1	22.9245	29.3415	2.45				0.496634
299.33	295.1	4.23	177.93	121.4	1.223	-1	20.3205	25.1565	2.45			378.73	392.51	-13.78	423.57	-44.84	1.223	-1	20.3205	25.1565	2.45				0
375.03	357.44	17.6	169.13	205.9	0	-1	19.1115	24.9705	2.45			410.22	392.02	18.2	405.68	4.53	0	-1	19.1115	24.9705	2.45				0.022001
																									#DIV/0!
																									#DIV/0!
																									#DIV/0!
Cell 13																									Normalization
CenpC												CENPE													DHC/CenpC
IntTotal	BackgPeriphery	SignalA	BackgOffset	SignalB	SeqDists	ChanDists	Xpos(um)	Ypos(um)	Zpos(um)	;		IntTotal	BackgPeriphery	SignalA	BackgOffset	SignalB	SeqDists	ChanDists	Xpos(um)	Ypos(um)	Zpos(um)	;			Signal B	1.10177
271.78	232.68	39.1	142.95	128.83	1.06	-1	19.4835	29.7135	2.1			643.25	535.07	108.18	437.53	205.72	1.06	-1	19.4835	29.7135	2.1				1.59683
220.55	188.12	32.43	146.16	74.39	1.767	-1	18.4605	29.4345	2.1			533.79	457.13	76.66	415	118.79	1.767	-1	18.4605	29.4345	2.1				1.59685
265.9	234.4	31.5	142.09	123.81	0.795	-1	16.6935	29.4345	2.1			545.9	492.9	53	428.45	117.45	0.795	-1	16.6935	29.4345	2.1				0.948631
262.47	233.39	29.09	146.49	115.98	0.857	-1	16.9725	30.1785	2.1			597.93	518.56	79.38	461.77	136.16	0.857	-1	16.9725	30.1785	2.1				1.174
310.32	244.31	66.01	145.81	164.51	0.526	-1	17.1585	31.0155	2.1			586.02	510.04	75.98	446.94	139.07	0.526	-1	17.1585	31.0155	2.1				0.845359
276.73	260.21	16.52	143.89	132.84	6.135	-1	17.5305	31.3875	2.1			526.91	510.8	16.12	460.66	66.25	6.135	-1	17.5305	31.3875	2.1				0.49872
276.23	245.13	31.1	138.8	137.43	3.385	-1	23.4825	29.8995	2.1			642.93	548.37	94.56	439.33	203.6	3.385	-1	23.4825	29.8995	2.1				1.48148
287.96	265.32	22.64	141.74	146.22	0.93	-1	20.3205	31.1085	2.1			634.84	545.79	89.04	456.27	178.56	0.93	-1	20.3205	31.1085	2.1				1.22117
355.85	317.83	38.03	141.23	214.63	0.832	-1	19.5765	31.6665	2.1			910.76	667.78	242.99	462.23	448.53	0.832	-1	19.5765	31.6665	2.1				2.08978
382.75	354.41	28.34	143.89	238.86	4.858	-1	18.8325	32.0385	2.1			696.91	631.17	65.74	460.66	236.24	4.858	-1	18.8325	32.0385	2.1				0.989031
278.62	239.59	39.03	145.02	133.6	0.595	-1	23.6685	31.5735	2.1			673.7	538.27	135.43	461.78	211.92	0.595	-1	23.6685	31.5735	2.1				1.58623
297.56	296.68	0.88	140.97	156.59	0.671	-1	24.0405	31.1085	2.1			812.23	715.18	97.05	455.07	357.16	0.671	-1	24.0405	31.1085	2.1				2.28086
320.54	264.22	56.32	141.23	179.31	1.917	-1	24.5985	30.7365	2.1			721.16	599.15	122.01	462.23	258.93	1.917	-1	24.5985	30.7365	2.1				1.44404
286.5	248.69	37.81	143.45	143.05	0.8	-1	22.7385	31.2015	2.1			483.9	435.49	48.41	461.79	22.11	0.8	-1	22.7385	31.2015	2.1				0.154561
313.33	284.09	29.24	144.27	169.05	2.606	-1	22.0875	31.6665	2.1			483.69	494.45	-10.76	442.64	41.05	2.606	-1	22.0875	31.6665	2.1				0.242828
282.21	219.58	62.63	143.04	139.17	3.617	-1	24.2265	33.1545	2.1			473.67	391.87	81.8	462.49	11.18	3.617	-1	24.2265	33.1545	2.1				0.0803334
356.12	314.52	41.6	140.87	215.25	0.921	-1	20.7855	32.0385	2.1			741.59	647.36	94.23	452.01	289.58	0.921	-1	20.7855	32.0385	2.1				1.34532
359.35	324.22	35.13	142.99	216.36	0.767	-1	21.4365	32.6895	2.1			793.43	656.51	136.92	460.14	333.29	0.767	-1	21.4365	32.6895	2.1				1.54044
310.54	297.8	12.74	142.95	167.6	5.136	-1	21.6225	33.4335	2.1			498.18	517.16	-18.98	437.53	60.64	5.136	-1	21.6225	33.4335	2.1				0.361814
323.84	277.75	46.08	151.32	172.52	2.327	-1	16.5075	32.9685	2.1			614.31	501.63	112.68	443.36	170.95	2.327	-1	16.5075	32.9685	2.1				0.9909
356.63	324.7	31.93	145.55	211.08	0.8	-1	18.8325	33.0615	2.1			607.62	530.41	77.21	466.61	141.01	0.8	-1	18.8325	33.0615	2.1				0.668041
332.04	349.43	-17.39	148.89	183.16	3.451	-1	18.1815	33.5265	2.1			502.98	505.79	-2.82	450.91	52.07	3.451	-1	18.1815	33.5265	2.1				0.284287
322.39	287.13	35.27	147.44	174.95	2.502	-1	19.0185	36.8745	2.1			380.33	365.48	14.85	459.64	-79.31	2.502	-1	19.0185	36.8745	2.1				0
360.79	334.52	26.27	143.29	217.5	3.59	-1	17.1585	35.2005	2.1			569.09	473.74	95.36	448.03	121.06	3.59	-1	17.1585	35.2005	2.1				0.556598
246.06	225.29	20.78	144.34	101.72	1.248	-1	19.2975	38.0835	2.1			450.41	351.2	99.21	463.29	-12.88	1.248	-1	19.2975	38.0835	2.1				0
259.54	212.27	47.27	147.95	111.59	0.75	-1	20.4135	37.5255	2.1			386.89	379.68	7.22	443.08	-56.18	0.75	-1	20.4135	37.5255	2.1				0
275.51	260.14	15.37	148.79	126.72	2.606	-1	20.7855	36.8745	2.1			425.25	362.62	62.63	455.87	-30.62	2.606	-1	20.7855	36.8745	2.1				0
406.49	391.03	15.46	145.89	260.61	0.708	-1	18.6465	35.3865	2.1			397.16	370.22	26.94	464.66	-67.5	0.708	-1	18.6465	35.3865	2.1				0
370.88	340.31	30.57	143.29	227.59	1.124	-1	17.9955	35.1075	2.1			482.85	444.01	38.84	466.93	15.92	1.124	-1	17.9955	35.1075	2.1				0.0699503
320.91	302.62	18.29	148.86	172.05	2.046	-1	17.5305	34.0845	2.1			506.89	460.07	46.82	454.27	52.63	2.046	-1	17.5305	34.0845	2.1				0.305899
356.94	309.61	47.34	150.51	206.43	3.827	-1	19.5765	34.0845	2.1			517.37	452.07	65.31	447.49	69.89	3.827	-1	19.5765	34.0845	2.1				0.338565
296.45	275.48	20.97	142.17	154.28	3.685	-1	23.0175	32.4105	2.1			497.15	458.67	38.48	461.2	35.95	3.685	-1	23.0175	32.4105	2.1				0.233018
310.58	291.06	19.52	145.27	165.31	5.397	-1	20.5065	35.1075	2.1			347.27	334.35	12.92	466.73	-119.45	5.397	-1	20.5065	35.1075	2.1				0
258.99	239.02	19.97	141.62	117.37	3.777	-1	20.3205	29.7135	2.1			638.48	595.39	43.09	457.73	180.75	3.777	-1	20.3205	29.7135	2.1				1.54
375.96	356.89	19.07	144.74	231.22	1.707	-1	19.6695	33.4335	2.1			557.69	551.19	6.5	468.33	89.36	1.707	-1	19.6695	33.4335	2.1				0.386472
375.53	370.96	4.57	136.18	239.35	2.297	-1	18.1815	32.5965	2.1			474.22	519.22	-45	443.85	30.37	2.297	-1	18.1815	32.5965	2.1				0.126885
365.98	349.13	16.84	149.17	216.8	0	-1	17.3445	34.7355	2.1			567.83	555.45	12.38	445.14	122.69	0	-1	17.3445	34.7355	2.1				0.565913
																									#DIV/0!
																									#DIV/0!
																									#DIV/0!
Cell 15																									Normalization
CenpC												CENPE													DHC/CenpC
IntTotal	BackgPeriphery	SignalA	BackgOffset	SignalB	SeqDists	ChanDists	Xpos(um)	Ypos(um)	Zpos(um)	;		IntTotal	BackgPeriphery	SignalA	BackgOffset	SignalB	SeqDists	ChanDists	Xpos(um)	Ypos(um)	Zpos(um)	;			Signal B	1.87823
390.86	287.47	103.39	132.19	258.67	0.671	-1	21.6225	18.9255	1.75			777.39	556.56	220.82	261.58	515.81	0.671	-1	21.6225	18.9255	1.75				1.99409
347.32	332.12	15.2	119.78	227.54	4.591	-1	21.2505	18.3675	1.75			633.05	618.54	14.51	236.08	396.97	4.591	-1	21.2505	18.3675	1.75				1.74462
446.03	391.92	54.11	118.62	327.4	0.416	-1	16.6935	18.9255	1.75			807.94	680.64	127.3	233.75	574.2	0.416	-1	16.6935	18.9255	1.75				1.75382
417.33	341.98	75.35	128.27	289.06	1.581	-1	16.3215	18.7395	1.75			778.95	685.38	93.56	256.61	522.34	1.581	-1	16.3215	18.7395	1.75				1.80703
363.86	318.5	45.36	124.95	238.92	1.872	-1	14.9265	19.4835	1.75			677.33	640.23	37.1	249.25	428.08	1.872	-1	14.9265	19.4835	1.75				1.79173
334.94	293.45	41.49	128.27	206.67	0.8	-1	14.0895	21.1575	1.75			678.59	610.28	68.31	256.61	421.98	0.8	-1	14.0895	21.1575	1.75				2.04181
285.78	269.95	15.83	128.77	157.01	1.444	-1	14.5545	21.8085	1.75			676.2	562.44	113.77	256.36	419.84	1.444	-1	14.5545	21.8085	1.75				2.67397
317.32	249.53	67.79	124.95	192.38	5.302	-1	14.9265	23.2035	1.75			621.8	516.11	105.68	249.25	372.55	5.302	-1	14.9265	23.2035	1.75				1.93653
452.52	387.71	64.81	118.62	333.9	3.38	-1	19.1115	19.9485	1.75			806.44	757.02	49.42	233.75	572.69	3.38	-1	19.1115	19.9485	1.75				1.71515
442.23	413.9	28.32	118.62	323.6	7.21	-1	15.7635	20.4135	1.75			789.84	808.4	-18.56	233.75	556.09	7.21	-1	15.7635	20.4135	1.75				1.71845
275.25	226.21	49.04	124.02	151.24	1.251	-1	22.9245	21.2505	1.75			552.85	522.09	30.76	247.07	305.79	1.251	-1	22.9245	21.2505	1.75				2.02189
371.04	312.33	58.71	123.97	247.07	0.526	-1	21.9945	22.0875	1.75			734.23	711.97	22.26	249.35	484.88	0.526	-1	21.9945	22.0875	1.75				1.96252
298.33	280.48	17.85	128.77	169.56	3.679	-1	22.3665	22.4595	1.75			678.41	595.96	82.45	256.36	422.05	3.679	-1	22.3665	22.4595	1.75				2.48909
390.18	327.92	62.26	133.81	256.37	1.624	-1	18.9255	23.7615	1.75			690.53	623.7	66.84	263.59	426.94	1.624	-1	18.9255	23.7615	1.75				1.66533
432.61	372.88	59.73	126.91	305.7	2.059	-1	20.4135	24.4125	1.75			756.58	697.23	59.34	254.05	502.52	2.059	-1	20.4135	24.4125	1.75				1.64383
316.01	279.77	36.24	122.38	193.62	1.648	-1	18.4605	25.0635	1.75			590	511.96	78.04	238.07	351.92	1.648	-1	18.4605	25.0635	1.75				1.81758
427.2	400.06	27.14	131.4	295.8	1.265	-1	17.9955	23.4825	1.75			678.63	709.31	-30.68	262.2	416.43	1.265	-1	17.9955	23.4825	1.75				1.40781
439.44	416.38	23.06	133.81	305.63	2.301	-1	17.6235	22.2735	1.75			822.49	768.6	53.89	263.59	558.9	2.301	-1	17.6235	22.2735	1.75				1.82868
382.84	358.09	24.75	122.67	260.17	1.747	-1	19.8555	22.8315	1.75			691.96	671.99	19.97	246.87	445.09	1.747	-1	19.8555	22.8315	1.75				1.71077
385.95	370.56	15.4	131.99	253.96	1.341	-1	21.4365	22.0875	1.75			730.53	696.21	34.32	263.29	467.25	1.341	-1	21.4365	22.0875	1.75				1.83986
371.55	346.67	24.88	120.16	251.39	0.882	-1	20.6925	20.9715	1.75			621.97	592.85	29.12	239.66	382.31	0.882	-1	20.6925	20.9715	1.75				1.52078
337.15	326.9	10.24	123.61	213.53	0	-1	21.5295	21.2505	1.75			533.11	522.02	11.09	243.25	289.86	0	-1	21.5295	21.2505	1.75				1.35747
392.36	306.34	86.01	164.91	227.45	1.165	-1	13.7175	20.4135	2.8			724.73	631.66	93.08	291.79	432.95	1.165	-1	13.7175	20.4135	2.8				1.9035
322.77	283.56	39.22	163.87	158.91	3.679	-1	14.2755	19.3905	2.8			643.92	554.49	89.43	293.63	350.29	3.679	-1	14.2755	19.3905	2.8				2.20433
349.8	311.22	38.58	161.74	188.07	2.513	-1	17.7165	18.0885	2.8			573.33	618.3	-44.96	295.35	277.98	2.513	-1	17.7165	18.0885	2.8				1.47807
281.7	244.82	36.87	164.12	117.58	7.672	-1	20.2275	18.1815	2.8			550.1	474.47	75.63	290.28	259.82	7.672	-1	20.2275	18.1815	2.8				2.20973
286.39	258.99	27.4	161.81	124.58	4.411	-1	13.6245	22.0875	2.8			569.08	518.35	50.72	288.78	280.3	4.411	-1	13.6245	22.0875	2.8				2.24996
446.99	363.53	83.46	159.28	287.71	6.715	-1	17.2515	24.5985	2.8			706.55	663.93	42.62	299.26	407.29	6.715	-1	17.2515	24.5985	2.8				1.41563
332.34	280.34	52	154.32	178.02	4.974	-1	22.6455	20.5995	2.8			671.7	475.62	196.08	289.26	382.44	4.974	-1	22.6455	20.5995	2.8				2.1483
301.63	262.52	39.11	160.03	141.6	0.916	-1	20.8785	25.2495	2.8			627.33	488.84	138.49	297.64	329.7	0.916	-1	20.8785	25.2495	2.8				2.32839
238.01	209.83	28.18	158.68	79.33	1.589	-1	21.7155	24.8775	2.8			394.73	374.52	20.21	294.35	100.38	1.589	-1	21.7155	24.8775	2.8				1.26535
312.99	261.54	51.45	159.6	153.39	0.916	-1	20.2275	25.4355	2.8			606.75	572.65	34.09	296.82	309.93	0.916	-1	20.2275	25.4355	2.8				2.02054
284.71	253.36	31.35	159.91	124.8	1.584	-1	19.3905	25.8075	2.8			528.93	468.64	60.29	291.61	237.32	1.584	-1	19.3905	25.8075	2.8				1.9016
279.5	254.19	25.31	158.68	120.82	1.806	-1	17.8095	25.7145	2.8			565.24	590.43	-25.2	294.35	270.89	1.806	-1	17.8095	25.7145	2.8				2.2421
384.04	354.08	29.96	168.71	215.33	0.726	-1	16.3215	24.6915	2.8			766.16	719.02	47.14	315.32	450.84	0.726	-1	16.3215	24.6915	2.8				2.09372
452.3	457.95	-5.65	156.91	295.39	6.706	-1	16.7865	24.1335	2.8			709.77	693.28	16.49	293.44	416.33	6.706	-1	16.7865	24.1335	2.8				1.40942
262.07	230.52	31.56	162.81	99.27	0	-1	23.1105	21.9015	2.8			540.77	451.79	88.98	293.55	247.23	0	-1	23.1105	21.9015	2.8				2.49048
																									#DIV/0!
																									#DIV/0!
																									#DIV/0!
Cell 01																									Normalization
CenpC												CENPE													DHC/CenpC
IntTotal	BackgPeriphery	SignalA	BackgOffset	SignalB	SeqDists	ChanDists	Xpos(um)	Ypos(um)	Zpos(um)	;		IntTotal	BackgPeriphery	SignalA	BackgOffset	SignalB	SeqDists	ChanDists	Xpos(um)	Ypos(um)	Zpos(um)	;			Signal B	2.98788
288.93	227.11	61.82	149.82	139.11	2.92	-1	18.5535	24.7845	1.75			713.53	590.22	123.31	409.01	304.52	2.92	-1	18.5535	24.7845	1.75				2.18906
364.02	335.28	28.75	147.35	216.68	3.973	-1	16.2285	23.0175	1.75			998.49	841.54	156.95	394.91	603.58	3.973	-1	16.2285	23.0175	1.75				2.78558
419.65	328.35	91.31	153.18	266.47	0.8	-1	18.3675	26.3655	1.75			1116.63	908.32	208.31	407.29	709.34	0.8	-1	18.3675	26.3655	1.75				2.66199
369.05	378.31	-9.26	145.66	223.4	1.514	-1	17.7165	26.8305	1.75			1079.46	936.73	142.73	381.89	697.57	1.514	-1	17.7165	26.8305	1.75				3.12252
386.73	313.62	73.11	164.82	221.91	1.447	-1	17.4375	28.3185	1.75			896.21	704.24	191.97	437.75	458.46	1.447	-1	17.4375	28.3185	1.75				2.06597
253.02	226.89	26.13	145.66	107.36	4.801	-1	16.4145	29.3415	1.75			650.61	548.76	101.85	381.89	268.72	4.801	-1	16.4145	29.3415	1.75				2.50298
530.07	477.87	52.21	150.98	379.09	1.908	-1	14.6475	24.8775	1.75			1623.1	1352.13	270.97	404.41	1218.69	1.908	-1	14.6475	24.8775	1.75				3.21478
412.56	374.12	38.45	144.06	268.5	2.418	-1	13.3455	26.2725	1.75			1254.65	1049.05	205.6	371.71	882.93	2.418	-1	13.3455	26.2725	1.75				3.28838
397.42	321.34	76.09	147.02	250.4	5.532	-1	12.4155	24.0405	1.75			1051.46	925.9	125.56	384.46	667	5.532	-1	12.4155	24.0405	1.75				2.66374
500.37	423.33	77.03	148.55	351.82	0.542	-1	13.9965	29.3415	1.75			1337.27	953.47	383.8	391.39	945.88	0.542	-1	13.9965	29.3415	1.75				2.68853
349.18	275.93	73.25	144.06	205.12	3.741	-1	14.4615	29.6205	1.75			1030.27	933.74	96.53	371.71	658.55	3.741	-1	14.4615	29.6205	1.75				3.21056
335.04	322.32	12.72	148.58	186.45	2.218	-1	12.3225	26.5515	1.75			977.63	859.01	118.62	388.07	589.55	2.218	-1	12.3225	26.5515	1.75				3.16197
479.88	456.6	23.28	151.94	327.94	1.973	-1	14.1825	25.3425	1.75			1528.64	1439.02	89.61	400.94	1127.7	1.973	-1	14.1825	25.3425	1.75				3.43874
393.11	367.78	25.33	146.56	246.55	4.016	-1	14.4615	27.2955	1.75			1298.24	1063.66	234.57	387.98	910.26	4.016	-1	14.4615	27.2955	1.75				3.69199
368.22	321.08	47.14	151.94	216.28	0	-1	14.0895	23.2965	1.75			874.39	856.93	17.46	400.94	473.45	0	-1	14.0895	23.2965	1.75				2.18906
380.27	335.6	44.67	121.85	258.42	0.8	-1	16.6935	23.2035	3.15			1114.37	1052.93	61.45	313.35	801.03	0.8	-1	16.6935	23.2035	3.15				3.09972
498.72	463.99	34.73	163.25	335.47	4.359	-1	16.0425	23.6685	3.15			1293.04	1151.3	141.74	455.74	837.3	4.359	-1	16.0425	23.6685	3.15				2.4959
306.75	268.37	38.38	121.71	185.04	6.804	-1	18.4605	27.2955	3.15			880.55	852.08	28.47	302.75	577.8	6.804	-1	18.4605	27.2955	3.15				3.12257
255.91	201.44	54.46	116.71	139.19	1.002	-1	11.7645	28.5045	3.15			676.92	502.79	174.13	281.81	395.11	1.002	-1	11.7645	28.5045	3.15				2.83864
325.92	260.9	65.02	120.93	204.99	1.883	-1	11.3925	27.5745	3.15			918.68	601.89	316.79	277.02	641.66	1.883	-1	11.3925	27.5745	3.15				3.1302
346.54	288.88	57.66	115.55	231	3.461	-1	12.0435	25.8075	3.15			955.16	794.74	160.41	272.31	682.85	3.461	-1	12.0435	25.8075	3.15				2.95606
241.09	186.76	54.34	119.26	121.84	5.397	-1	12.4155	29.2485	3.15			559.37	470.45	88.92	273.09	286.29	5.397	-1	12.4155	29.2485	3.15				2.34972
415.76	361.26	54.5	114.9	300.86	7.074	-1	12.6015	23.8545	3.15			1177.54	988.82	188.72	277.57	899.96	7.074	-1	12.6015	23.8545	3.15				2.99129
246.72	230.36	16.36	126.25	120.47	3.43	-1	19.0185	26.8305	3.15			711.31	689.94	21.37	288.38	422.93	3.43	-1	19.0185	26.8305	3.15				3.51067
253.74	201.26	52.47	119.55	134.19	3.472	-1	16.7865	29.4345	3.15			703.29	506.24	197.04	276.27	427.02	3.472	-1	16.7865	29.4345	3.15				3.1822
317.49	260.87	56.62	113.64	203.85	0.465	-1	13.3455	29.8995	3.15			881.09	654.21	226.88	272.24	608.85	0.465	-1	13.3455	29.8995	3.15				2.98675
353.37	279.46	73.91	119.97	233.4	2.249	-1	13.6245	29.5275	3.15			976.57	773.49	203.09	274.83	701.75	2.249	-1	13.6245	29.5275	3.15				3.00664
285.75	232.9	52.85	114.64	171.11	5.866	-1	12.5085	27.5745	3.15			792.71	614.8	177.91	274.95	517.76	5.866	-1	12.5085	27.5745	3.15				3.02589
226.53	209.86	16.66	117.88	108.64	4.003	-1	18.3675	27.8535	3.15			696.67	693.54	3.13	274.81	421.87	4.003	-1	18.3675	27.8535	3.15				3.88319
545.24	444.96	100.28	120.25	424.98	0	-1	16.3215	24.4125	3.15			2071.75	1659.88	411.87	294.84	1776.91	0	-1	16.3215	24.4125	3.15				4.18116
Cell 02																									Normalization
CenpC												CENPE													DHC/CenpC
IntTotal	BackgPeriphery	SignalA	BackgOffset	SignalB	SeqDists	ChanDists	Xpos(um)	Ypos(um)	Zpos(um)	;		IntTotal	BackgPeriphery	SignalA	BackgOffset	SignalB	SeqDists	ChanDists	Xpos(um)	Ypos(um)	Zpos(um)	;			Signal B	2.85234
345.09	290.42	54.66	101.3	243.79	3.276	-1	25.8075	20.5065	2.1			741.93	608.35	133.58	240.47	501.45	3.276	-1	25.8075	20.5065	2.1				2.05689
520.63	473.77	46.86	112.27	408.36	1.184	-1	25.4355	23.7615	2.1			1070.45	1013.28	57.17	277.18	793.27	1.184	-1	25.4355	23.7615	2.1				1.94258
393.36	351.9	41.46	101.81	291.55	2.504	-1	26.2725	24.5985	2.1			1049.09	930.03	119.06	238.21	810.88	2.504	-1	26.2725	24.5985	2.1				2.78127
476.24	436.89	39.34	118.13	358.1	1.765	-1	24.1335	25.9005	2.1			1309.02	1175.21	133.82	299.03	1009.99	1.765	-1	24.1335	25.9005	2.1				2.82041
459.75	424.99	34.75	105	354.75	1.47	-1	22.4595	25.3425	2.1			1196.73	951	245.73	250.56	946.16	1.47	-1	22.4595	25.3425	2.1				2.66712
685.09	608.06	77.03	105.78	579.31	0.842	-1	23.8545	24.8775	2.1			1434.84	1238.1	196.74	256.37	1178.47	0.842	-1	23.8545	24.8775	2.1				2.03426
486.14	520.57	-34.44	98.75	387.38	1.514	-1	23.9475	24.0405	2.1			1025.99	955.18	70.81	230.97	795.02	1.514	-1	23.9475	24.0405	2.1				2.0523
502.62	484.91	17.71	112.14	390.48	2.703	-1	22.8315	23.0175	2.1			1683.18	1547.9	135.28	276.69	1406.49	2.703	-1	22.8315	23.0175	2.1				3.60195
437.32	348.21	89.11	106.51	330.81	1.806	-1	24.0405	20.5995	2.1			997.95	861.33	136.62	253.16	744.79	1.806	-1	24.0405	20.5995	2.1				2.25141
518.69	477.1	41.6	106.6	412.09	0.624	-1	23.0175	22.0875	2.1			1529.42	1465.8	63.62	260.38	1269.03	0.624	-1	23.0175	22.0875	2.1				3.0795
503.55	476.02	27.54	98.14	405.41	2.828	-1	23.5755	22.3665	2.1			1456.27	1336.67	119.6	223.15	1233.11	2.828	-1	23.5755	22.3665	2.1				3.04164
298.92	257.27	41.65	120.43	178.49	1.131	-1	20.7855	22.8315	2.1			1327.52	1157.46	170.06	305.95	1021.56	1.131	-1	20.7855	22.8315	2.1				5.72335
576.14	544.89	31.25	97.45	478.69	3.075	-1	21.9015	22.6455	2.1			2808.3	2326.46	481.84	224.27	2584.03	3.075	-1	21.9015	22.6455	2.1				5.39813
385.19	365.4	19.8	128.33	256.86	2.108	-1	21.7155	25.7145	2.1			984.96	901.11	83.86	332.05	652.91	2.108	-1	21.7155	25.7145	2.1				2.54189
410.28	334.23	76.05	112.73	297.55	2.441	-1	23.2965	27.1095	2.1			756.87	678.77	78.09	280.93	475.93	2.441	-1	23.2965	27.1095	2.1				1.5995
413.19	400.74	12.45	97.93	315.26	3.948	-1	21.7155	25.2495	2.1			871.35	845.32	26.03	227.91	643.43	3.948	-1	21.7155	25.2495	2.1				2.04095
320.58	282.01	38.57	112.27	208.31	0.989	-1	20.6925	21.4365	2.1			1036.32	969.78	66.54	277.18	759.14	0.989	-1	20.6925	21.4365	2.1				3.64428
579.55	485.25	94.3	92.24	487.31	1.354	-1	21.4365	22.0875	2.1			2869.6	2264.73	604.88	207.51	2662.09	1.354	-1	21.4365	22.0875	2.1				5.46283
306.79	278.29	28.5	104.02	202.77	6.681	-1	21.8085	20.7855	2.1			998.35	845.72	152.63	250.84	747.52	6.681	-1	21.8085	20.7855	2.1				3.68654
388.04	340.24	47.8	122.73	265.3	0.882	-1	25.9935	25.9935	2.1			1120.65	949.07	171.58	314.4	806.25	0.882	-1	25.9935	25.9935	2.1				3.03901
398.71	417.85	-19.15	118.13	280.57	4.323	-1	25.7145	25.1565	2.1			1059.77	990.03	69.74	299.03	760.74	4.323	-1	25.7145	25.1565	2.1				2.71141
278.82	248.47	30.35	109.84	168.98	2.937	-1	21.6225	26.5515	2.1			901.44	703.12	198.33	267.35	634.1	2.937	-1	21.6225	26.5515	2.1				3.75252
280.65	241.44	39.21	102.89	177.77	5.123	-1	21.0645	23.6685	2.1			773.76	715.02	58.74	244.13	529.62	5.123	-1	21.0645	23.6685	2.1				2.97924
360.2	348.61	11.59	154.64	205.57	3.794	-1	25.9935	22.2735	2.1			735.97	708.78	27.19	445.01	290.96	3.794	-1	25.9935	22.2735	2.1				1.41538
440.32	415.69	24.62	116.33	323.99	2.872	-1	25.2495	25.9935	2.1			1006.67	1031.83	-25.16	296.7	709.98	2.872	-1	25.2495	25.9935	2.1				2.19136
465.44	435.42	30.01	112.27	353.16	1.423	-1	22.7385	24.5985	2.1			1042.8	990.97	51.83	277.18	765.61	1.423	-1	22.7385	24.5985	2.1				2.16788
354.59	298.21	56.39	97.11	257.49	5.326	-1	21.3435	24.8775	2.1			690.49	704.54	-14.05	219.31	471.18	5.326	-1	21.3435	24.8775	2.1				1.8299
276.73	240.7	36.03	96.36	180.37	4.488	-1	22.4595	19.6695	2.1			726.63	651.86	74.77	226.82	499.81	4.488	-1	22.4595	19.6695	2.1				2.77103
625.37	521.82	103.55	86.97	538.4	2.476	-1	24.9705	23.3895	2.1			1169.78	1060.08	109.71	187.5	982.28	2.476	-1	24.9705	23.3895	2.1				1.82444
587.53	552.21	35.32	92.76	494.76	0	-1	23.5755	25.4355	2.1			1422.07	1375.44	46.63	204.38	1217.69	0	-1	23.5755	25.4355	2.1				2.46117
Cell 03
CenpC												CENPE
IntTotal	BackgPeriphery	SignalA	BackgOffset	SignalB	SeqDists	ChanDists	Xpos(um)	Ypos(um)	Zpos(um)	;		IntTotal	BackgPeriphery	SignalA	BackgOffset	SignalB	SeqDists	ChanDists	Xpos(um)	Ypos(um)	Zpos(um)	;			#VALUE!	2.62554
194.66	164.28	30.38	88.91	105.75	1.305	-1	23.4825	22.5525	2.45			389.55	336.24	53.31	220.69	168.85	1.305	-1	23.4825	22.5525	2.45				1.59669
234.69	190.56	44.13	84.08	150.61	1.023	-1	22.1805	22.6455	2.45			728.53	478.98	249.55	207.08	521.45	1.023	-1	22.1805	22.6455	2.45				3.46225
214.13	186.54	27.58	85.35	128.78	2.663	-1	21.1575	22.6455	2.45			549.11	482.87	66.24	203.95	345.16	2.663	-1	21.1575	22.6455	2.45				2.68023
202.51	181.55	20.96	83.93	118.58	1.796	-1	18.7395	23.7615	2.45			492.02	402.49	89.53	203.7	288.32	1.796	-1	18.7395	23.7615	2.45				2.43144
177.89	142.8	35.09	120.41	57.49	4.823	-1	18.0885	25.4355	2.45			422.34	344.32	78.02	246.82	175.51	4.823	-1	18.0885	25.4355	2.45				3.05288
278.82	235.51	43.3	85.04	193.78	2.644	-1	20.7855	29.4345	2.45			844.24	584.81	259.43	202.78	641.45	2.644	-1	20.7855	29.4345	2.45				3.3102
185.5	140.88	44.62	88.38	97.11	5.033	-1	18.7395	27.7605	2.45			505.55	414.45	91.1	216.9	288.64	5.033	-1	18.7395	27.7605	2.45				2.9723
203.09	182.32	20.77	93.11	109.98	0.383	-1	23.2035	30.0855	2.45			548.88	421.59	127.29	220.37	328.51	0.383	-1	23.2035	30.0855	2.45				2.987
231	183.34	47.66	85.35	145.65	1.006	-1	23.2965	29.7135	2.45			546.6	386.93	159.67	203.95	342.65	1.006	-1	23.2965	29.7135	2.45				2.35256
219.76	192.52	27.24	89.09	130.68	2.518	-1	23.8545	28.8765	2.45			484.56	436.56	48	213.13	271.43	2.518	-1	23.8545	28.8765	2.45				2.07706
311.69	274.33	37.37	94.27	217.43	0	-1	21.3435	28.6905	2.45			693.91	587.35	106.57	223.84	470.07	0	-1	21.3435	28.6905	2.45				2.16194
153.58	129.52	24.06	83.32	70.26	3.67	-1	24.7845	23.4825	3.5			271.3	281.36	-10.06	208.97	62.33	3.67	-1	24.7845	23.4825	3.5				0.887134
236.2	190.85	45.36	81.23	154.98	0.948	-1	25.3425	27.1095	3.5			850.95	523.16	327.79	202.09	648.87	0.948	-1	25.3425	27.1095	3.5				4.1868
165.57	135.12	30.46	80.6	84.97	5.302	-1	25.5285	26.1795	3.5			366.91	325.38	41.53	204.58	162.33	5.302	-1	25.5285	26.1795	3.5				1.91044
356.8	298.19	58.61	82.91	273.89	1.42	-1	20.2275	26.0865	3.5			1004.56	1014.94	-10.38	204.4	800.16	1.42	-1	20.2275	26.0865	3.5				2.92146
354.68	339.12	15.56	85.56	269.12	3.688	-1	20.9715	24.8775	3.5			1046.98	1001.88	45.1	222.12	824.86	3.688	-1	20.9715	24.8775	3.5				3.06503
207.26	162.07	45.19	87.68	119.58	8.296	-1	23.0175	21.8085	3.5			393.61	350.51	43.1	236.05	157.56	8.296	-1	23.0175	21.8085	3.5				1.31761
185.46	156.79	28.67	81.23	104.24	2.384	-1	22.4595	30.0855	3.5			533.33	424.07	109.26	202.09	331.24	2.384	-1	22.4595	30.0855	3.5				3.17767
199.19	186.34	12.85	85.42	113.77	5.324	-1	24.6915	29.2485	3.5			348.11	351.41	-3.3	220.22	127.88	5.324	-1	24.6915	29.2485	3.5				1.12402
272.27	241.32	30.94	81.4	190.86	2.765	-1	19.9485	26.8305	3.5			796.78	691.18	105.6	211.65	585.13	2.765	-1	19.9485	26.8305	3.5				3.06576
361.54	332.26	29.27	87.59	273.95	3.422	-1	21.8085	24.7845	3.5			1189.58	1027.15	162.43	232.36	957.21	3.422	-1	21.8085	24.7845	3.5				3.4941
228.84	225.3	3.55	78.87	149.98	6.576	-1	24.3195	27.1095	3.5			676.73	556.77	119.96	193.75	482.98	6.576	-1	24.3195	27.1095	3.5				3.2203
195.91	160.57	35.33	86.22	109.69	1.769	-1	19.6695	22.4595	3.5			375.4	354.13	21.27	223.84	151.56	1.769	-1	19.6695	22.4595	3.5				1.38171
305.65	265.88	39.78	85.69	219.96	5.609	-1	19.7625	24.2265	3.5			896.15	747.06	149.09	222.47	673.67	5.609	-1	19.7625	24.2265	3.5				3.06269
244.61	211.47	33.14	93.24	151.37	0.558	-1	24.0405	27.8535	3.5			658.38	619.21	39.17	241.73	416.66	0.558	-1	24.0405	27.8535	3.5				2.75259
228.27	228.94	-0.66	90.62	137.65	2.967	-1	24.0405	28.4115	3.5			610.89	534.82	76.07	233.88	377.01	2.967	-1	24.0405	28.4115	3.5				2.7389
363.78	316.32	47.46	84.73	279.05	3.415	-1	22.4595	25.9005	3.5			1145.79	1004.61	141.18	218.68	927.11	3.415	-1	22.4595	25.9005	3.5				3.32238
203.47	209.25	-5.77	81.64	121.83	3.267	-1	20.7855	22.9245	3.5			646.57	537.79	108.79	208.89	437.69	3.267	-1	20.7855	22.9245	3.5				3.59263
201.35	167.81	33.54	80.97	120.38	4.695	-1	24.0405	22.6455	3.5			373.47	348.73	24.75	192.74	180.73	4.695	-1	24.0405	22.6455	3.5				1.50133
279.67	280.22	-0.56	84.71	194.96	0	-1	23.3895	27.2955	3.5			796.54	719.19	77.35	219.61	576.93	0	-1	23.3895	27.2955	3.5				2.95922
Cell 04																									Normalization
CenpC												CENPE													DHC/CenpC
IntTotal	BackgPeriphery	SignalA	BackgOffset	SignalB	SeqDists	ChanDists	Xpos(um)	Ypos(um)	Zpos(um)	;		IntTotal	BackgPeriphery	SignalA	BackgOffset	SignalB	SeqDists	ChanDists	Xpos(um)	Ypos(um)	Zpos(um)	;			Signal B	3.45958
159.42	162.44	-3.02	127.25	32.17	1.627	-1	24.6915	14.5545	2.45			354.96	344.96	10.01	339.27	15.69	1.627	-1	24.6915	14.5545	2.45				0.487721
279.1	238.96	40.13	126.4	152.7	0.857	-1	23.2965	13.7175	2.45			620.54	540.96	79.58	335.4	285.14	0.857	-1	23.2965	13.7175	2.45				1.86732
219.73	204.54	15.19	127.37	92.36	1.398	-1	23.8545	14.3685	2.45			519.69	466.23	53.46	342.96	176.73	1.398	-1	23.8545	14.3685	2.45				1.91349
160.08	137.87	22.21	127.37	32.71	1.265	-1	23.7615	15.7635	2.45			503.83	412.12	91.71	342.96	160.87	1.265	-1	23.7615	15.7635	2.45				4.91807
284.73	247.78	36.95	127.31	157.42	1.664	-1	23.0175	14.7405	2.45			589.49	559.59	29.9	356.89	232.6	1.664	-1	23.0175	14.7405	2.45				1.47758
245.93	206.38	39.55	126.55	119.38	1.251	-1	21.5295	15.4845	2.45			482.65	466.53	16.13	346.88	135.78	1.251	-1	21.5295	15.4845	2.45				1.13738
321.53	291.91	29.62	127.51	194.01	2.332	-1	22.4595	14.6475	2.45			673.15	590.65	82.5	349.77	323.37	2.332	-1	22.4595	14.6475	2.45				1.66677
279.38	229.08	50.3	127.78	151.59	0.588	-1	20.3205	15.5775	2.45			623.95	554.81	69.14	339.28	284.67	0.588	-1	20.3205	15.5775	2.45				1.87789
252.87	244.54	8.33	129.58	123.29	3.573	-1	20.8785	15.7635	2.45			583.85	568.15	15.7	346.03	237.83	3.573	-1	20.8785	15.7635	2.45				1.92903
251.51	231.39	20.12	126	125.51	0.832	-1	23.1105	12.9735	2.45			638.77	550.61	88.16	349.28	289.49	0.832	-1	23.1105	12.9735	2.45				2.30651
298.42	267.01	31.42	128.38	170.04	0.677	-1	22.7385	12.2295	2.45			682.34	661.59	20.76	338.76	343.58	0.677	-1	22.7385	12.2295	2.45				2.02058
267.15	252.47	14.68	124.69	142.46	2.647	-1	22.9245	11.5785	2.45			601.17	549.66	51.51	343.97	257.2	2.647	-1	22.9245	11.5785	2.45				1.80542
311.8	251.8	60	127.95	183.85	0.651	-1	20.4135	10.7415	2.45			929.14	736.98	192.15	345.39	583.75	0.651	-1	20.4135	10.7415	2.45				3.17514
228.53	219.69	8.85	127.95	100.59	0.916	-1	21.0645	10.7415	2.45			667.03	577.96	89.06	345.39	321.64	0.916	-1	21.0645	10.7415	2.45				3.19753
272.78	256.94	15.84	129.38	143.39	0.501	-1	21.4365	11.5785	2.45			682.03	614.15	67.88	349.69	332.34	0.501	-1	21.4365	11.5785	2.45				2.31773
294.6	268.47	26.13	121.64	172.96	5.599	-1	21.6225	12.0435	2.45			728.7	634.79	93.91	346.33	382.36	5.599	-1	21.6225	12.0435	2.45				2.21068
217.17	200.88	16.29	124.82	92.35	0.658	-1	16.0425	12.5085	2.45			720.22	660.27	59.96	353.8	366.42	0.658	-1	16.0425	12.5085	2.45				3.96773
260.32	233.27	27.05	127.95	132.38	5.407	-1	16.6935	12.6015	2.45			821.31	747.34	73.97	345.39	475.93	5.407	-1	16.6935	12.6015	2.45				3.59518
304.85	290.39	14.46	130.69	174.15	6.002	-1	22.0875	12.2295	2.45			730.27	696.57	33.7	350.56	379.71	6.002	-1	22.0875	12.2295	2.45				2.18036
291.79	254.37	37.42	129.28	162.51	1.06	-1	16.2285	13.5315	2.45			1109.96	934.29	175.67	356.47	753.49	1.06	-1	16.2285	13.5315	2.45				4.63658
275.29	262.15	13.14	127.37	147.92	0.877	-1	16.5075	14.5545	2.45			1286.98	1141.97	145.01	342.96	944.02	0.877	-1	16.5075	14.5545	2.45				6.38196
250.31	230.17	20.14	129.28	121.04	3.703	-1	16.9725	15.2985	2.45			1161.62	965.92	195.7	356.47	805.15	3.703	-1	16.9725	15.2985	2.45				6.65193
220.82	188.95	31.87	129.35	91.47	5.95	-1	20.3205	16.8795	2.45			692.35	563.34	129.01	365.34	327.02	5.95	-1	20.3205	16.8795	2.45				3.57516
319.97	274.88	45.09	129.93	190.05	0	-1	17.8095	11.4855	2.45			1099.89	959.11	140.78	361.35	738.54	0	-1	17.8095	11.4855	2.45				3.88603
265.09	253.53	11.56	121.95	143.14	1.002	-1	18.1815	13.8105	1.75			1456.22	1259.33	196.89	323	1133.22	1.002	-1	18.1815	13.8105	1.75				7.91686
222.13	200.42	21.71	120.36	101.77	2.325	-1	18.5535	14.7405	1.75			694.83	603.23	91.6	324.42	370.41	2.325	-1	18.5535	14.7405	1.75				3.63968
200.69	178.04	22.65	118.09	82.6	4.159	-1	17.1585	16.6005	1.75			847.89	728.35	119.54	327.84	520.04	4.159	-1	17.1585	16.6005	1.75				6.29588
276.85	266.15	10.69	119.03	157.82	2.287	-1	19.0185	12.8805	1.75			1258.17	1222.09	36.08	328.48	929.69	2.287	-1	19.0185	12.8805	1.75				5.89082
279.29	244.48	34.81	123.65	155.64	1.592	-1	16.9725	13.9035	1.75			1043.35	894.82	148.53	343.16	700.19	1.592	-1	16.9725	13.9035	1.75				4.49878
206.37	176.54	29.83	114.21	92.16	6.706	-1	15.3915	14.0895	1.75			729.68	580.52	149.16	333.14	396.54	6.706	-1	15.3915	14.0895	1.75				4.30273
198.63	183.96	14.68	123.29	75.34	5.265	-1	21.7155	16.3215	1.75			591.84	462.03	129.81	326.85	264.99	5.265	-1	21.7155	16.3215	1.75				3.51726
299.06	284.78	14.28	125.52	173.54	2.425	-1	18.6465	12.0435	1.75			1380.4	1237.83	142.57	345.63	1034.76	2.425	-1	18.6465	12.0435	1.75				5.96266
262.84	256.2	6.64	128.78	134.06	2.824	-1	19.9485	14.0895	1.75			711.18	646.82	64.36	314.69	396.49	2.824	-1	19.9485	14.0895	1.75				2.95756
252.42	217.74	34.68	121.78	130.64	0	-1	17.2515	14.9265	1.75			907.3	767.63	139.67	341.22	566.08	0	-1	17.2515	14.9265	1.75				4.33313
Cell 05																									Normalization
CenpC												CENPE													DHC/CenpC
IntTotal	BackgPeriphery	SignalA	BackgOffset	SignalB	SeqDists	ChanDists	Xpos(um)	Ypos(um)	Zpos(um)	;		IntTotal	BackgPeriphery	SignalA	BackgOffset	SignalB	SeqDists	ChanDists	Xpos(um)	Ypos(um)	Zpos(um)	;			Signal B	4.87794
183.78	167.79	15.99	98.39	85.39	0.767	-1	33.5265	21.7155	3.5			435.58	432.25	3.32	275.77	159.81	0.767	-1	33.5265	21.7155	3.5				1.87153
179.61	159.61	20	96.58	83.04	3.181	-1	33.7125	22.4595	3.5			509.51	502.19	7.32	262.55	246.96	3.181	-1	33.7125	22.4595	3.5				2.97399
267.86	256.58	11.28	93.75	174.12	0.8	-1	31.2015	20.5065	3.5			720.48	779.87	-59.39	236.21	484.27	0.8	-1	31.2015	20.5065	3.5				2.78124
262.5	240.28	22.22	94.59	167.91	0.595	-1	31.6665	21.1575	3.5			1192.61	984.32	208.29	252.13	940.48	0.595	-1	31.6665	21.1575	3.5				5.6011
283.45	267.67	15.78	94.79	188.66	3.174	-1	32.1315	20.7855	3.5			1316.31	1174.17	142.14	252.36	1063.95	3.174	-1	32.1315	20.7855	3.5				5.63951
163.83	157.61	6.22	94.51	69.32	4.744	-1	33.8055	23.4825	3.5			633.72	586.47	47.25	236.04	397.68	4.744	-1	33.8055	23.4825	3.5				5.73687
287.76	251.56	36.2	93.68	194.08	1.444	-1	29.0625	23.3895	3.5			1180.9	1191.76	-10.85	242.76	938.15	1.444	-1	29.0625	23.3895	3.5				4.83383
247.55	234.23	13.32	95.31	152.25	0.624	-1	28.6905	24.7845	3.5			1193.37	1100.14	93.23	256.19	937.18	0.624	-1	28.6905	24.7845	3.5				6.15553
282.71	251.6	31.11	93.33	189.38	1.589	-1	28.4115	24.2265	3.5			1161.09	1024.8	136.29	240.33	920.76	1.589	-1	28.4115	24.2265	3.5				4.86197
249.85	218.68	31.18	92.12	157.74	0.677	-1	26.9235	23.6685	3.5			963.21	854.51	108.7	228.73	734.47	0.677	-1	26.9235	23.6685	3.5				4.65621
278.64	248.01	30.62	96.51	182.13	2.511	-1	27.5745	23.4825	3.5			938.46	868.31	70.16	243.03	695.43	2.511	-1	27.5745	23.4825	3.5				3.81832
200.02	171.42	28.6	94.05	105.96	1.027	-1	27.5745	25.9935	3.5			625.17	611.09	14.09	234.93	390.24	1.027	-1	27.5745	25.9935	3.5				3.6829
248.01	218.7	29.31	94.51	153.5	0.916	-1	28.5975	25.9005	3.5			1053.17	824.27	228.9	236.04	817.13	0.916	-1	28.5975	25.9005	3.5				5.32332
209.09	173.02	36.08	92.07	117.02	9.033	-1	28.9695	26.7375	3.5			869.22	861.52	7.7	223.99	645.22	9.033	-1	28.9695	26.7375	3.5				5.51376
193.17	144.3	48.87	95.31	97.87	7.032	-1	29.4345	17.7165	3.5			447.54	397.12	50.42	256.19	191.35	7.032	-1	29.4345	17.7165	3.5				1.95514
271.38	265.49	5.9	90.64	180.74	2.059	-1	31.8525	24.3195	3.5			1756.11	1492.75	263.36	220.73	1535.38	2.059	-1	31.8525	24.3195	3.5				8.49497
309.94	291.12	18.82	98.15	211.79	0.744	-1	31.2015	22.3665	3.5			1437.11	1399.1	38	263.13	1173.98	0.744	-1	31.2015	22.3665	3.5				5.54313
344.81	323.49	21.33	87.91	256.9	1.777	-1	31.2015	23.1105	3.5			2112.88	2131	-18.12	210.45	1902.43	1.777	-1	31.2015	23.1105	3.5				7.40533
266.26	256.14	10.12	90.64	175.62	0.877	-1	32.4105	24.4125	3.5			1596.29	1424.5	171.79	220.73	1375.56	0.877	-1	32.4105	24.4125	3.5				7.83259
193.54	181.18	12.36	94.28	99.26	6.349	-1	33.1545	24.8775	3.5			1050.17	937.6	112.58	248.94	801.24	6.349	-1	33.1545	24.8775	3.5				8.07213
304.55	291.24	13.31	91.01	213.55	0.372	-1	27.7605	21.5295	3.5			597.56	608.86	-11.29	227.28	370.29	0.372	-1	27.7605	21.5295	3.5				1.73397
333.02	293.45	39.57	92.12	240.9	1.265	-1	27.7605	21.1575	3.5			543.43	543.1	0.33	228.73	314.7	1.265	-1	27.7605	21.1575	3.5				1.30635
296.73	279.02	17.71	88.42	208.31	3.046	-1	28.7835	21.9015	3.5			862.81	820.65	42.16	209.67	653.14	3.046	-1	28.7835	21.9015	3.5				3.13542
172.46	168.46	4	94.79	77.67	0.588	-1	26.1795	20.3205	3.5			353.05	369.37	-16.32	252.36	100.69	0.588	-1	26.1795	20.3205	3.5				1.29638
179.27	143.72	35.56	96.42	82.85	1.656	-1	25.9935	19.7625	3.5			337.69	345.46	-7.76	259.5	78.2	1.656	-1	25.9935	19.7625	3.5				0.943874
309.54	269.92	39.62	110.88	198.66	5.006	-1	27.0165	21.0645	3.5			548.01	500.82	47.19	326.13	221.88	5.006	-1	27.0165	21.0645	3.5				1.11688
318.14	301.17	16.97	94.91	223.23	1.265	-1	31.1085	23.9475	3.5			2700.4	2406.54	293.86	234.29	2466.11	1.265	-1	31.1085	23.9475	3.5				11.0474
400.8	356.42	44.39	94.16	306.65	0.542	-1	30.0855	23.2035	3.5			2984.15	2654.8	329.35	248.64	2735.51	0.542	-1	30.0855	23.2035	3.5				8.92063
404.6	394.63	9.97	102.01	302.59	3.619	-1	30.5505	22.9245	3.5			3087.25	2865.2	222.05	277.55	2809.7	3.619	-1	30.5505	22.9245	3.5				9.2855
264.29	242.91	21.37	93.33	170.96	0	-1	28.9695	26.1795	3.5			1060.67	1181.15	-120.48	240.33	820.34	0	-1	28.9695	26.1795	3.5				4.79843
Cell 06																									Normalization
CenpC												CENPE													DHC/CenpC
IntTotal	BackgPeriphery	SignalA	BackgOffset	SignalB	SeqDists	ChanDists	Xpos(um)	Ypos(um)	Zpos(um)	;		IntTotal	BackgPeriphery	SignalA	BackgOffset	SignalB	SeqDists	ChanDists	Xpos(um)	Ypos(um)	Zpos(um)	;			Signal B	2.59503
347.6	316.11	31.5	118.15	229.45	1.581	-1	19.4835	13.3455	1.75			750.49	738.95	11.53	406.97	343.52	1.581	-1	19.4835	13.3455	1.75				1.49715
271.25	251.76	19.49	134.05	137.2	1.502	-1	21.0645	13.3455	1.75			699.92	707.76	-7.83	475.04	224.89	1.502	-1	21.0645	13.3455	1.75				1.63914
272.02	232.11	39.91	122.35	149.67	0.971	-1	21.6225	11.9505	1.75			562.13	560.49	1.64	429.89	132.24	0.971	-1	21.6225	11.9505	1.75				0.883544
230.37	198.12	32.25	120.6	109.78	6.987	-1	22.5525	12.2295	1.75			550.76	550.04	0.72	425.59	125.17	6.987	-1	22.5525	12.2295	1.75				1.14019
311.47	263.54	47.92	120.6	190.87	2.937	-1	16.3215	15.3915	1.75			658.58	662.57	-3.99	425.59	232.98	2.937	-1	16.3215	15.3915	1.75				1.22062
368.46	325.96	42.49	127.75	240.71	4.479	-1	19.2045	14.8335	1.75			796.76	803.53	-6.77	452.67	344.09	4.479	-1	19.2045	14.8335	1.75				1.42948
242.73	233.89	8.84	136.09	106.64	4.495	-1	14.7405	15.2055	1.75			469.59	462.08	7.51	482.98	-13.39	4.495	-1	14.7405	15.2055	1.75				0
349.76	327.97	21.8	139.79	209.98	4.308	-1	18.8325	13.3455	1.75			679.85	680.42	-0.58	495.99	183.85	4.308	-1	18.8325	13.3455	1.75				0.87556
265.02	230.69	34.33	173.4	91.63	0.588	-1	21.1575	16.9725	1.75			1234.01	1114.92	119.09	549.62	684.39	0.588	-1	21.1575	16.9725	1.75				7.46906
287.34	250.61	36.72	138.8	148.54	1.444	-1	20.5995	17.1585	1.75			1586.69	1124.85	461.84	493.64	1093.06	1.444	-1	20.5995	17.1585	1.75				7.35869
208.93	178.5	30.43	123.95	84.98	2.619	-1	20.9715	18.5535	1.75			1243.6	895.12	348.48	432.13	811.47	2.619	-1	20.9715	18.5535	1.75				9.54895
210.95	180.99	29.96	106.22	104.73	4.003	-1	18.3675	18.2745	1.75			826.25	671.93	154.32	346.94	479.31	4.003	-1	18.3675	18.2745	1.75				4.57663
248.53	244.5	4.03	124.81	123.73	6.566	-1	14.9265	16.2285	1.75			476.44	482.39	-5.95	431.18	45.26	6.566	-1	14.9265	16.2285	1.75				0.365796
299.52	270.77	28.75	109.71	189.81	1.332	-1	20.1345	12.2295	1.75			564.68	571.63	-6.95	359.53	205.15	1.332	-1	20.1345	12.2295	1.75				1.08082
277.82	252.44	25.38	146.64	131.18	5.145	-1	19.8555	10.9275	1.75			483.27	486.88	-3.61	518.24	-34.96	5.145	-1	19.8555	10.9275	1.75				0
303.35	290.25	13.1	116.89	186.45	4.025	-1	19.2975	16.0425	1.75			1058.44	880.35	178.09	397.98	660.46	4.025	-1	19.2975	16.0425	1.75				3.54229
344.67	297.48	47.18	127.05	217.62	5.575	-1	16.6935	12.9735	1.75			666.84	649.81	17.03	446.31	220.53	5.575	-1	16.6935	12.9735	1.75				1.01337
195.06	177.81	17.25	137.03	58.03	5.181	-1	14.0895	17.9025	1.75			489.36	459.31	30.04	486.3	3.06	5.181	-1	14.0895	17.9025	1.75				0.0527313
173.55	134.18	39.37	123.39	50.16	2.632	-1	18.9255	19.7625	1.75			487.39	468.06	19.33	424.9	62.49	2.632	-1	18.9255	19.7625	1.75				1.24581
262.77	215.4	47.36	134.47	128.3	1.315	-1	16.6935	18.3675	1.75			911.87	946.74	-34.87	475.04	436.84	1.315	-1	16.6935	18.3675	1.75				3.40483
222.12	211.24	10.88	124.81	97.31	5.095	-1	16.8795	17.0655	1.75			761.71	598.5	163.21	431.18	330.54	5.095	-1	16.8795	17.0655	1.75				3.39677
306.1	287.47	18.63	136.48	169.62	3.627	-1	18.7395	12.3225	1.75			536.74	540.74	-4	487.92	48.82	3.627	-1	18.7395	12.3225	1.75				0.28782
250.66	230.47	20.19	137.34	113.32	6.885	-1	15.3915	13.7175	1.75			475.89	490.29	-14.4	484.64	-8.75	6.885	-1	15.3915	13.7175	1.75				0
177.69	158.5	19.2	99.51	78.18	4.387	-1	19.6695	19.1115	1.75			852.38	681.66	170.72	323.91	528.47	4.387	-1	19.6695	19.1115	1.75				6.75966
324.9	295.2	29.7	127.56	197.34	2.619	-1	17.3445	15.3915	1.75			994.27	823.49	170.78	449.52	544.75	2.619	-1	17.3445	15.3915	1.75				2.76046
303.04	261.47	41.57	126.76	176.28	4.217	-1	19.8555	16.1355	1.75			936.67	941.97	-5.3	440.56	496.11	4.217	-1	19.8555	16.1355	1.75				2.81433
163.67	138.27	25.4	131.92	31.75	3.119	-1	17.0655	19.2975	1.75			467.96	440.13	27.83	461.76	6.2	3.119	-1	17.0655	19.2975	1.75				0.195276
241.67	210.31	31.36	127.56	114.11	2.205	-1	19.8555	17.9025	1.75			1169.69	955.7	214	449.52	720.17	2.205	-1	19.8555	17.9025	1.75				6.31119
246.12	236.7	9.42	145.75	100.37	0	-1	20.8785	15.9495	1.75			953.98	874.88	79.11	513.78	440.2	0	-1	20.8785	15.9495	1.75				4.38577
Cell 07																									Normalization
CenpC												CENPE													DHC/CenpC
IntTotal	BackgPeriphery	SignalA	BackgOffset	SignalB	SeqDists	ChanDists	Xpos(um)	Ypos(um)	Zpos(um)	;		IntTotal	BackgPeriphery	SignalA	BackgOffset	SignalB	SeqDists	ChanDists	Xpos(um)	Ypos(um)	Zpos(um)	;			Signal B	4.03447
251.11	223.25	27.86	92.04	159.06	2.205	-1	29.9925	17.2515	2.1			1062.36	944.55	117.81	281.31	781.05	2.205	-1	29.9925	17.2515	2.1				4.91041
260.87	240.93	19.94	93.49	167.38	0.935	-1	31.0155	19.2045	2.1			938.82	745.37	193.44	299.81	639	0.935	-1	31.0155	19.2045	2.1				3.81766
393.5	346.61	46.89	95.68	297.82	1.176	-1	30.0855	19.1115	2.1			1138.63	1022.39	116.24	320.16	818.47	1.176	-1	30.0855	19.1115	2.1				2.7482
332.89	308.09	24.81	92.86	240.03	0.465	-1	29.7135	17.9955	2.1			1222.27	1162.42	59.86	291.29	930.98	0.465	-1	29.7135	17.9955	2.1				3.8786
405.59	376.62	28.97	89.87	315.72	1.589	-1	29.4345	18.3675	2.1			1394.65	1244.28	150.37	268.82	1125.84	1.589	-1	29.4345	18.3675	2.1				3.56594
337.08	299.51	37.57	101.47	235.61	2.325	-1	28.8765	19.8555	2.1			1270.6	1203.26	67.34	375.95	894.65	2.325	-1	28.8765	19.8555	2.1				3.79716
281.36	249.43	31.93	96.27	185.09	0.93	-1	30.7365	21.2505	2.1			985.76	808.45	177.32	325.71	660.05	0.93	-1	30.7365	21.2505	2.1				3.5661
251.8	219.85	31.95	103.03	148.77	0.857	-1	30.1785	21.9945	2.1			885.69	836.76	48.93	396.68	489.01	0.857	-1	30.1785	21.9945	2.1				3.28702
199.96	183.96	16.01	98.75	101.22	6.859	-1	29.6205	22.6455	2.1			833.75	758.29	75.46	348.72	485.03	6.859	-1	29.6205	22.6455	2.1				4.79184
281.7	244.87	36.83	99.22	182.48	5.559	-1	28.1325	15.9495	2.1			1408.84	1152.51	256.33	353.68	1055.16	5.559	-1	28.1325	15.9495	2.1				5.78233
279.69	251.63	28.05	93.25	186.44	1.881	-1	26.4585	21.2505	2.1			792.05	758.55	33.5	285.2	506.85	1.881	-1	26.4585	21.2505	2.1				2.71857
205.24	163.73	41.51	98.02	107.22	1.184	-1	26.7375	23.1105	2.1			784.28	640.71	143.57	335.45	448.82	1.184	-1	26.7375	23.1105	2.1				4.18597
191.39	155.81	35.59	96.65	94.74	0.93	-1	25.9005	22.2735	2.1			491.98	491.06	0.92	326.37	165.61	0.93	-1	25.9005	22.2735	2.1				1.74805
225.4	203.34	22.06	97.45	127.95	0.474	-1	25.1565	21.7155	2.1			806.95	704.08	102.88	331.24	475.71	0.474	-1	25.1565	21.7155	2.1				3.71794
300.26	255.32	44.94	97.45	202.81	2.502	-1	25.2495	21.2505	2.1			918.93	906.21	12.72	331.24	587.69	2.502	-1	25.2495	21.2505	2.1				2.89774
385.02	351.43	33.58	102.32	282.7	4.038	-1	26.9235	19.3905	2.1			1366.28	1205.72	160.56	385.27	981.01	4.038	-1	26.9235	19.3905	2.1				3.47015
229.75	202.91	26.83	86.42	143.33	4.546	-1	28.8765	22.9245	2.1			793.87	745.36	48.51	268.72	525.15	4.546	-1	28.8765	22.9245	2.1				3.66392
325.71	262.33	63.38	96.72	228.99	3.174	-1	24.9705	20.5995	2.1			968.42	910.17	58.25	325.58	642.85	3.174	-1	24.9705	20.5995	2.1				2.80733
305.68	290.41	15.27	98.75	206.93	1.955	-1	26.6445	17.9025	2.1			1334.65	1256.21	78.44	348.72	985.93	1.955	-1	26.6445	17.9025	2.1				4.76456
319.29	272.27	47.01	87.88	231.41	1.209	-1	24.8775	17.0655	2.1			1950.43	1662.31	288.12	262.3	1688.13	1.209	-1	24.8775	17.0655	2.1				7.29497
310.78	284.58	26.2	87.79	222.99	0.837	-1	26.0865	17.0655	2.1			1630.61	1508.72	121.89	257.52	1373.09	0.837	-1	26.0865	17.0655	2.1				6.15763
351.15	331.84	19.31	104.64	246.5	0	-1	26.0865	17.9025	2.1			1869.64	1753.11	116.52	412.02	1457.62	0	-1	26.0865	17.9025	2.1				5.91327
311.09	281.7	29.39	93.61	217.48	2.355	-1	28.2255	20.1345	3.15			1372.68	1196.67	176.01	353.23	1019.45	2.355	-1	28.2255	20.1345	3.15				4.68756
310.11	278.32	31.79	93.61	216.5	0.501	-1	30.5505	20.5065	3.15			1174.13	928.82	245.31	353.23	820.89	0.501	-1	30.5505	20.5065	3.15				3.79164
299.41	248.17	51.24	98.22	201.19	3.973	-1	30.7365	20.9715	3.15			904.87	982.71	-77.84	385.63	519.24	3.973	-1	30.7365	20.9715	3.15				2.58084
300.65	289.25	11.4	94.98	205.67	0.624	-1	29.3415	17.2515	3.15			1284.34	1182.1	102.24	370.78	913.56	0.624	-1	29.3415	17.2515	3.15				4.44187
339.45	306.21	33.24	88.74	250.71	1.5	-1	28.7835	17.5305	3.15			1362.71	1263.92	98.8	313.76	1048.95	1.5	-1	28.7835	17.5305	3.15				4.18392
233.05	194.77	38.28	96.32	136.73	2.236	-1	29.5275	16.2285	3.15			844.25	688.3	155.95	378.46	465.79	2.236	-1	29.5275	16.2285	3.15				3.40664
352.04	285.3	66.74	91.82	260.22	5.423	-1	27.3885	15.5775	3.15			1884.75	1575.44	309.31	340.07	1544.68	5.423	-1	27.3885	15.5775	3.15				5.93605
305.6	286.33	19.27	91.6	213.99	5.064	-1	25.3425	20.5995	3.15			960.94	962.91	-1.97	351.71	609.23	5.064	-1	25.3425	20.5995	3.15				2.847
340.07	306.24	33.84	87.97	252.11	3.688	-1	30.3645	19.9485	3.15			1247.72	1252.47	-4.75	312.97	934.75	3.688	-1	30.3645	19.9485	3.15				3.70771
240.51	210.15	30.36	94.82	145.69	0	-1	28.3185	23.0175	3.15			894.46	768.86	125.6	373.51	520.95	0	-1	28.3185	23.0175	3.15				3.57574
						Cell 01																									Normalization
						CenpC												CENPE													DHC/CenpC
						IntTotal	BackgPeriphery	SignalA	BackgOffset	SignalB	SeqDists	ChanDists	Xpos(um)	Ypos(um)	Zpos(um)	;		IntTotal	BackgPeriphery	SignalA	BackgOffset	SignalB	SeqDists	ChanDists	Xpos(um)	Ypos(um)	Zpos(um)	;			Signal B	2.08212
						438.65	217.91	220.74	81.51	357.13	6.621	-1	11.2065	18.4605	1.75			749.82	411.16	338.65	152.55	597.26	6.621	-1	11.2065	18.4605	1.75				1.67239
						343.09	250.74	92.34	79.44	263.65	1.777	-1	17.7165	19.6695	1.75			702.31	617.54	84.77	144.76	557.55	1.777	-1	17.7165	19.6695	1.75				2.11474
						496.48	379.44	117.04	74.77	421.71	1.883	-1	19.0185	20.8785	1.75			1270.09	1205.41	64.68	151.5	1118.59	1.883	-1	19.0185	20.8785	1.75				2.65251
						305.25	247.45	57.81	77.17	228.08	0.93	-1	20.0415	22.4595	1.75			1065.89	745.3	320.59	180.04	885.85	0.93	-1	20.0415	22.4595	1.75				3.88394
						537.46	511.33	26.13	75.93	461.53	3.069	-1	19.4835	21.7155	1.75			1880.15	1837.1	43.05	176.98	1703.17	3.069	-1	19.4835	21.7155	1.75				3.69027
						249.66	147.7	101.96	74.82	174.84	3.361	-1	16.4145	21.7155	1.75			505.87	312.19	193.68	165.44	340.43	3.361	-1	16.4145	21.7155	1.75				1.94709
						251.67	170.38	81.29	71.19	180.48	4.772	-1	15.5775	18.4605	1.75			446.55	320.34	126.21	133.15	313.4	4.772	-1	15.5775	18.4605	1.75				1.73648
						222.6	172.2	50.4	66.41	156.19	4.372	-1	11.5785	21.0645	1.75			356.67	269.9	86.77	92.67	264	4.372	-1	11.5785	21.0645	1.75				1.69025
						343.82	231.5	112.32	69.3	274.52	7.561	-1	13.7175	24.8775	1.75			466.44	327.01	139.43	103.63	362.81	7.561	-1	13.7175	24.8775	1.75				1.32162
						265.33	177.42	87.91	71.03	194.3	1.624	-1	21.2505	25.5285	1.75			626.39	404.79	221.6	123.55	502.84	1.624	-1	21.2505	25.5285	1.75				2.58796
						329.21	178.08	151.13	70.53	258.68	2.511	-1	21.6225	27.1095	1.75			636.94	374.48	262.45	119.35	517.59	2.511	-1	21.6225	27.1095	1.75				2.00089
						217.78	155.45	62.33	70.99	146.78	4.084	-1	21.6225	24.5985	1.75			472.4	405.39	67.01	126.66	345.74	4.084	-1	21.6225	24.5985	1.75				2.3555
						440.28	354.28	86	70.62	369.66	0.624	-1	19.5765	28.1325	1.75			760.83	530.11	230.72	121.44	639.39	0.624	-1	19.5765	28.1325	1.75				1.72967
						418.95	293.73	125.22	66.47	352.47	1.292	-1	20.1345	28.4115	1.75			591.81	499.77	92.04	84.95	506.85	1.292	-1	20.1345	28.4115	1.75				1.43799
						191.17	181.81	9.36	71.42	119.75	0	-1	20.7855	29.5275	1.75			440.47	296.26	144.21	132.16	308.3	0	-1	20.7855	29.5275	1.75				2.57453
						479.23	446.45	32.78	79.01	400.22	1.453	-1	16.3215	24.5055	1.75			1064.27	899.08	165.19	137.97	926.29	1.453	-1	16.3215	24.5055	1.75				2.31445
						453.03	433.57	19.46	81.28	371.75	2.982	-1	17.2515	23.3895	1.75			1136.47	860.64	275.83	151.87	984.6	2.982	-1	17.2515	23.3895	1.75				2.64855
						439.61	405.69	33.91	78.47	361.14	0.624	-1	14.2755	23.5755	1.75			656.09	488.86	167.23	130.26	525.84	0.624	-1	14.2755	23.5755	1.75				1.45606
						361.35	330.7	30.65	74.91	286.43	6.357	-1	13.9965	24.1335	1.75			485.55	494.89	-9.34	111.89	373.65	6.357	-1	13.9965	24.1335	1.75				1.30451
						277.33	214.11	63.22	72.39	204.94	5.188	-1	20.3205	23.4825	1.75			529	394.48	134.52	101.16	427.84	5.188	-1	20.3205	23.4825	1.75				2.08764
						208.51	149.83	58.68	81.28	127.22	3.948	-1	21.6225	28.5045	1.75			337.42	292.65	44.76	151.87	185.54	3.948	-1	21.6225	28.5045	1.75				1.45842
						444.11	336.71	107.39	73.54	370.56	2.391	-1	17.8095	29.5275	1.75			535.7	357.88	177.82	109.93	425.76	2.391	-1	17.8095	29.5275	1.75				1.14896
						359.37	272.91	86.45	83.22	276.15	8.277	-1	18.3675	27.2025	1.75			550.75	461.91	88.84	180.21	370.54	8.277	-1	18.3675	27.2025	1.75				1.34181
						370.49	261.43	109.06	75.32	295.18	2.303	-1	14.7405	19.7625	1.75			439.56	358.75	80.8	113.88	325.67	2.303	-1	14.7405	19.7625	1.75				1.10329
						454.68	321.69	132.98	70.6	384.08	5.411	-1	13.1595	21.4365	1.75			660.2	397.44	262.77	94.39	565.82	5.411	-1	13.1595	21.4365	1.75				1.47318
						246.79	186.86	59.93	69.52	177.27	3.349	-1	18.0885	23.6685	1.75			508.44	386.18	122.26	96.12	412.32	3.349	-1	18.0885	23.6685	1.75				2.32594
						301.4	274.1	27.3	73.56	227.84	2.163	-1	14.7405	23.5755	1.75			506.69	389.24	117.45	108.96	397.73	2.163	-1	14.7405	23.5755	1.75				1.74565
						327.24	291.09	36.15	69.53	257.71	2.462	-1	16.6935	22.6455	1.75			635.27	525.37	109.91	95.31	539.96	2.462	-1	16.6935	22.6455	1.75				2.09522
						321.84	330.13	-8.29	69.44	252.4	1.715	-1	19.1115	22.1805	1.75			954.75	1014.15	-59.39	96.35	858.4	1.715	-1	19.1115	22.1805	1.75				3.40095
						318.25	300.68	17.57	75.32	242.94	0.857	-1	17.8095	21.0645	1.75			767.95	690.8	77.15	113.88	654.07	0.857	-1	17.8095	21.0645	1.75				2.69231
						437.02	333.24	103.78	71.47	365.55	0	-1	17.1585	20.5065	1.75			1031.04	713.71	317.33	97.78	933.27	0	-1	17.1585	20.5065	1.75				2.55306
						Cell 02																									Normalization
						CenpC												CENPE													DHC/CenpC
						IntTotal	BackgPeriphery	SignalA	BackgOffset	SignalB	SeqDists	ChanDists	Xpos(um)	Ypos(um)	Zpos(um)	;		IntTotal	BackgPeriphery	SignalA	BackgOffset	SignalB	SeqDists	ChanDists	Xpos(um)	Ypos(um)	Zpos(um)	;			Signal B	2.78628
						239.27	180.65	58.63	67.25	172.02	0.658	-1	36.5025	17.4375	1.75			465.7	327.27	138.43	89.82	375.88	0.658	-1	36.5025	17.4375	1.75				2.18509
						181.6	143.21	38.39	66.02	115.58	2.703	-1	37.1535	17.3445	1.75			356.29	287.56	68.73	88.97	267.32	2.703	-1	37.1535	17.3445	1.75				2.31286
						243.29	194.43	48.86	63.74	179.55	3.184	-1	36.9675	20.0415	1.75			407.59	426.56	-18.97	86.62	320.97	3.184	-1	36.9675	20.0415	1.75				1.78764
						212.54	191.92	20.62	64.7	147.84	4.189	-1	33.8055	19.6695	1.75			447.82	398.05	49.77	85.67	362.15	4.189	-1	33.8055	19.6695	1.75				2.44961
						267.69	195.42	72.28	66.15	201.55	7.489	-1	33.9915	15.4845	1.75			600.99	453.88	147.11	89.06	511.93	7.489	-1	33.9915	15.4845	1.75				2.53997
						189.39	153.81	35.58	65.85	123.54	5.897	-1	35.8515	22.7385	1.75			401.02	286.94	114.09	82.98	318.04	5.897	-1	35.8515	22.7385	1.75				2.57439
						354.95	225.75	129.2	63.83	291.12	4.833	-1	31.2015	19.1115	1.75			822.47	558	264.47	83.79	738.67	4.833	-1	31.2015	19.1115	1.75				2.53734
						196.98	134.97	62	65.11	131.87	1.765	-1	27.0165	16.6935	1.75			475.22	338.62	136.6	82.74	392.49	1.765	-1	27.0165	16.6935	1.75				2.97634
						256.04	180.91	75.13	65.07	190.96	0.501	-1	28.6905	17.2515	1.75			444.89	433.8	11.09	83.53	361.35	0.501	-1	28.6905	17.2515	1.75				1.89228
						258.36	259.52	-1.16	66.4	191.96	2.504	-1	28.5045	17.7165	1.75			576.45	511.01	65.44	83.92	492.53	2.504	-1	28.5045	17.7165	1.75				2.56579
						281.93	237.18	44.74	65.3	216.63	4.016	-1	26.3655	19.0185	1.75			968.82	807.34	161.48	87.12	881.7	4.016	-1	26.3655	19.0185	1.75				4.07007
						338.97	272.95	66.02	63.22	275.75	0.726	-1	29.0625	21.9945	1.75			955.96	814.72	141.24	85.53	870.43	0.726	-1	29.0625	21.9945	1.75				3.15659
						439.5	381.43	58.06	64.61	374.89	1.5	-1	29.6205	21.5295	1.75			1279.68	972.93	306.74	86.6	1193.08	1.5	-1	29.6205	21.5295	1.75				3.18248
						277.05	226.65	50.4	63.36	213.68	3.924	-1	30.9225	22.2735	1.75			743.73	582.84	160.89	83.27	660.46	3.924	-1	30.9225	22.2735	1.75				3.09088
						214.33	172.54	41.78	64.47	149.85	2.31	-1	32.9685	18.9255	1.75			402.58	313.78	88.8	87.75	314.83	2.31	-1	32.9685	18.9255	1.75				2.10097
						201.27	183.96	17.31	65.91	135.36	5.098	-1	34.7355	17.4375	1.75			404.53	351.65	52.88	83.66	320.87	5.098	-1	34.7355	17.4375	1.75				2.37049
						523.18	375.34	147.85	66.68	456.51	1.5	-1	29.8065	18.7395	1.75			1397.87	1197.59	200.28	84.07	1313.8	1.5	-1	29.8065	18.7395	1.75				2.87792
						240.31	221.81	18.5	77.26	163.05	2.977	-1	29.6205	17.2515	1.75			578.31	492.26	86.05	125.96	452.35	2.977	-1	29.6205	17.2515	1.75				2.7743
						245.73	185.4	60.32	63.85	181.87	6.248	-1	31.9455	15.3915	1.75			765.23	540.98	224.25	86.02	679.21	6.248	-1	31.9455	15.3915	1.75				3.73459
						232.51	191.22	41.29	66.99	165.52	1.002	-1	32.4105	21.6225	1.75			485.85	403.44	82.41	90.35	395.51	1.002	-1	32.4105	21.6225	1.75				2.3895
						259.16	233.96	25.2	63.8	195.35	4.535	-1	32.7825	20.6925	1.75			762.09	672.97	89.11	85.05	677.04	4.535	-1	32.7825	20.6925	1.75				3.46578
						268.34	249.17	19.17	63.65	204.68	5.238	-1	34.9215	16.6935	1.75			598.78	426.89	171.89	84.96	513.83	5.238	-1	34.9215	16.6935	1.75				2.51041
						202.07	172.64	29.44	70.18	131.9	4.967	-1	29.7135	16.1355	1.75			575.9	504.94	70.96	92.01	483.89	4.967	-1	29.7135	16.1355	1.75				3.66861
						271.67	251.03	20.65	66.84	204.84	7.57	-1	26.6445	20.0415	1.75			850.22	735.22	115	88.57	761.65	7.57	-1	26.6445	20.0415	1.75				3.71827
						335.67	268.86	66.81	63.35	272.32	1.006	-1	34.0845	21.4365	1.75			667.35	573.46	93.89	84.54	582.81	1.006	-1	34.0845	21.4365	1.75				2.14017
						208.07	158.84	49.22	64.7	143.36	1.525	-1	34.6425	20.5995	1.75			295.24	251.68	43.56	85.67	209.58	1.525	-1	34.6425	20.5995	1.75				1.46191
						155.98	154.14	1.83	63.13	92.85	5.346	-1	35.5725	21.8085	1.75			237.77	225.82	11.95	83.08	154.69	5.346	-1	35.5725	21.8085	1.75				1.66602
						229.91	172.73	57.17	63.24	166.67	0	-1	32.1315	17.7165	1.75			481.28	347.31	133.98	83.6	397.68	0	-1	32.1315	17.7165	1.75				2.38603
						227.51	217.65	9.87	66.25	161.27	0.726	-1	25.5285	18.0885	2.1			675.12	621.3	53.82	91.92	583.2	0.726	-1	25.5285	18.0885	2.1				3.6163
						188.75	148.75	40	66.43	122.31	3.319	-1	25.0635	18.6465	2.1			597.84	443.24	154.6	95.96	501.88	3.319	-1	25.0635	18.6465	2.1				4.10334
						202.04	148.17	53.87	65.74	136.3	2.297	-1	25.7145	21.9015	2.1			428.01	358.29	69.72	90.9	337.11	2.297	-1	25.7145	21.9015	2.1				2.47329
						254.67	162.73	91.94	65.96	188.71	0.658	-1	27.6675	23.1105	2.1			647.18	478.99	168.19	92.65	554.53	0.658	-1	27.6675	23.1105	2.1				2.93853
						189.42	208.25	-18.83	94.67	94.76	2.92	-1	28.3185	23.0175	2.1			569.65	542.89	26.76	168.87	400.78	2.92	-1	28.3185	23.0175	2.1				4.22942
						431.9	312.05	119.85	65.54	366.36	3.749	-1	28.7835	20.1345	2.1			966.05	730.13	235.93	90.75	875.3	3.749	-1	28.7835	20.1345	2.1				2.38918
						374.9	336.78	38.11	66.8	308.1	8.878	-1	30.2715	23.5755	2.1			777.55	660.43	117.11	88.61	688.93	8.878	-1	30.2715	23.5755	2.1				2.23606
						208	162	46	66.22	141.78	0.832	-1	38.4555	20.1345	2.1			401.56	280	121.56	88.17	313.38	0.832	-1	38.4555	20.1345	2.1				2.21033
						158.49	143.28	15.22	66.33	92.16	0	-1	38.8275	20.8785	2.1			425.24	264.1	161.14	91.8	333.44	0	-1	38.8275	20.8785	2.1				3.61806
						Cell 03
						CenpC												CENPE
						IntTotal	BackgPeriphery	SignalA	BackgOffset	SignalB	SeqDists	ChanDists	Xpos(um)	Ypos(um)	Zpos(um)	;		IntTotal	BackgPeriphery	SignalA	BackgOffset	SignalB	SeqDists	ChanDists	Xpos(um)	Ypos(um)	Zpos(um)	;			#VALUE!	2.84614
						213.18	147.47	65.72	88.81	124.37	0.877	-1	20.2275	18.5535	2.1			534.9	484.43	50.47	245.51	289.39	0.877	-1	20.2275	18.5535	2.1				2.32685
						155.76	129.94	25.81	86.49	69.27	4	-1	19.7625	19.2975	2.1			465.82	500.17	-34.35	225.35	240.47	4	-1	19.7625	19.2975	2.1				3.47149
						125.43	113.92	11.51	90.54	34.89	3.994	-1	17.4375	22.5525	2.1			258.73	262.05	-3.31	245.08	13.65	3.994	-1	17.4375	22.5525	2.1				0.39123
						176.21	136.94	39.27	88.9	87.31	1.06	-1	15.5775	19.0185	2.1			864.17	696.98	167.19	231.21	632.96	1.06	-1	15.5775	19.0185	2.1				7.24957
						195.84	139.66	56.18	86.09	109.74	2.195	-1	14.7405	19.6695	2.1			1099.59	895.03	204.56	232.56	867.04	2.195	-1	14.7405	19.6695	2.1				7.90086
						151.79	126.79	25	82.46	69.33	1.04	-1	16.0425	21.4365	2.1			390.93	476.82	-85.9	221.72	169.21	1.04	-1	16.0425	21.4365	2.1				2.44065
						154.25	111.37	42.88	86.07	68.18	1.5	-1	15.1125	21.9015	2.1			579.83	423.39	156.44	215.8	364.03	1.5	-1	15.1125	21.9015	2.1				5.33925
						128.8	88.35	40.45	90.16	38.64	1.407	-1	13.6245	22.0875	2.1			336.26	271.06	65.2	243.22	93.05	1.407	-1	13.6245	22.0875	2.1				2.40813
						141.7	125.66	16.04	90.16	51.55	1.6	-1	12.2295	21.9015	2.1			277.72	292.65	-14.94	243.22	34.5	1.6	-1	12.2295	21.9015	2.1				0.669253
						160.92	128.54	32.38	79.84	81.09	2.048	-1	11.2995	23.2035	2.1			323.4	324.17	-0.78	221.51	101.89	2.048	-1	11.2995	23.2035	2.1				1.25651
						128.95	100.82	28.13	84.37	44.58	6.206	-1	12.8805	24.5055	2.1			218.28	225.57	-7.29	212.64	5.64	6.206	-1	12.8805	24.5055	2.1				0.126514
						202.76	167.31	35.45	84.53	118.24	2.446	-1	14.9265	18.6465	2.1			763.16	740.18	22.99	263.15	500.02	2.446	-1	14.9265	18.6465	2.1				4.22886
						164.91	140.18	24.73	86.45	78.45	0.857	-1	17.3445	19.0185	2.1			335.83	299.48	36.36	227.11	108.72	0.857	-1	17.3445	19.0185	2.1				1.38585
						146.18	119.11	27.07	90.98	55.2	3.012	-1	16.7865	19.6695	2.1			341.99	372.41	-30.42	242.78	99.21	3.012	-1	16.7865	19.6695	2.1				1.79728
						243.15	192.63	50.52	88.05	155.1	5.871	-1	13.8105	20.1345	2.1			699.62	610.07	89.55	242.2	457.42	5.871	-1	13.8105	20.1345	2.1				2.94919
						210.58	180.82	29.76	88.69	121.89	0.75	-1	17.6235	15.6705	2.1			778.66	598.25	180.41	258.23	520.44	0.75	-1	17.6235	15.6705	2.1				4.26975
						148.34	100.62	47.72	86.67	61.66	1.131	-1	18.2745	16.0425	2.1			691.53	661.59	29.95	241.76	449.77	1.131	-1	18.2745	16.0425	2.1				7.29436
						189.95	149.35	40.59	88.68	101.27	1.525	-1	17.1585	16.2285	2.1			875.15	762.32	112.83	250.7	624.45	1.525	-1	17.1585	16.2285	2.1				6.16619
						154.89	128.25	26.65	90.16	64.73	3.339	-1	15.9495	17.1585	2.1			556.09	533.56	22.52	252.15	303.93	3.339	-1	15.9495	17.1585	2.1				4.69535
						258.87	247.9	10.98	88	170.87	2.179	-1	12.6945	17.9025	2.1			601.06	570.08	30.98	255.95	345.11	2.179	-1	12.6945	17.9025	2.1				2.01972
						258.98	227.82	31.15	85.96	173.02	2.163	-1	11.0205	19.2975	2.1			364.32	331.18	33.13	227.79	136.53	2.163	-1	11.0205	19.2975	2.1				0.7891
						131.02	101.53	29.49	88.25	42.76	3.749	-1	10.0905	21.2505	2.1			253.26	252.15	1.11	255.91	-2.65	3.749	-1	10.0905	21.2505	2.1				0
						125.73	102.83	22.9	90.38	35.35	6.821	-1	11.5785	24.6915	2.1			238.01	252.5	-14.49	238.94	-0.93	6.821	-1	11.5785	24.6915	2.1				0
						197.55	166.47	31.08	90.54	107	1.908	-1	10.2765	17.9955	2.1			333.95	338.8	-4.85	245.08	88.87	1.908	-1	10.2765	17.9955	2.1				0.830561
						118.48	111	7.48	88.81	29.67	1.398	-1	11.5785	16.6005	2.1			469.76	317.06	152.71	245.51	224.25	1.398	-1	11.5785	16.6005	2.1				7.55814
						269.62	251.37	18.24	80.9	188.71	2.414	-1	12.9735	16.6935	2.1			816.47	878.93	-62.46	214.29	602.18	2.414	-1	12.9735	16.6935	2.1				3.19103
						266.92	236.2	30.72	86.05	180.87	1.447	-1	13.6245	14.3685	2.1			602.85	508.76	94.09	232.17	370.67	1.447	-1	13.6245	14.3685	2.1				2.04937
						189.38	153.1	36.28	74.38	115	5.302	-1	14.6475	13.3455	2.1			325.76	339.04	-13.27	188.87	136.89	5.302	-1	14.6475	13.3455	2.1				1.19035
						173.93	157.16	16.77	76.27	97.66	1.04	-1	10.4625	16.6005	2.1			483.4	393.2	90.2	235.6	247.81	1.04	-1	10.4625	16.6005	2.1				2.53748
						145.97	122.26	23.72	88.18	57.8	3.158	-1	10.9275	17.5305	2.1			383.12	412.33	-29.21	253.23	129.89	3.158	-1	10.9275	17.5305	2.1				2.24723
						144.29	129	15.29	86.26	58.02	0.989	-1	11.6715	14.4615	2.1			278.31	243.42	34.89	237.38	40.93	0.989	-1	11.6715	14.4615	2.1				0.705446
						168.51	151.14	17.36	87.62	80.89	6.613	-1	12.3225	13.7175	2.1			402.35	321.54	80.81	261.11	141.24	6.613	-1	12.3225	13.7175	2.1				1.74607
						186.6	139.78	46.82	78.14	108.46	3.091	-1	12.6945	20.3205	2.1			524.66	457.68	66.98	232.81	291.85	3.091	-1	12.6945	20.3205	2.1				2.69085
						162.53	129.43	33.1	90.04	72.49	6.004	-1	9.8115	19.2045	2.1			347.37	288.31	59.06	248.48	98.89	6.004	-1	9.8115	19.2045	2.1				1.36419
						192.97	149.77	43.21	88.91	104.07	0	-1	15.5775	20.8785	2.1			668.05	582.44	85.62	248.05	420	0	-1	15.5775	20.8785	2.1				4.03575
						Cell 04																									Normalization
						CenpC												CENPE													DHC/CenpC
						IntTotal	BackgPeriphery	SignalA	BackgOffset	SignalB	SeqDists	ChanDists	Xpos(um)	Ypos(um)	Zpos(um)	;		IntTotal	BackgPeriphery	SignalA	BackgOffset	SignalB	SeqDists	ChanDists	Xpos(um)	Ypos(um)	Zpos(um)	;			Signal B	2.31995
						211.08	120.16	90.92	85.16	125.92	1.917	-1	15.4845	24.2265	1.05			732.7	472.6	260.1	215.64	517.06	1.917	-1	15.4845	24.2265	1.05				4.10626
						187.36	155.31	32.05	85.57	101.79	6.73	-1	13.9965	23.0175	1.05			762.7	686.25	76.45	213.56	549.14	6.73	-1	13.9965	23.0175	1.05				5.39483
						200.71	174.37	26.34	76.97	123.74	0.726	-1	20.5995	24.3195	1.05			457.2	364	93.21	201.53	255.68	0.726	-1	20.5995	24.3195	1.05				2.06627
						261.36	190.15	71.21	78.55	182.81	7.207	-1	20.0415	24.7845	1.05			608.56	536.5	72.06	201.04	407.53	7.207	-1	20.0415	24.7845	1.05				2.22925
						261.81	158.2	103.61	79.57	182.24	2.4	-1	13.1595	22.6455	1.05			585.84	445.04	140.8	191.89	393.95	2.4	-1	13.1595	22.6455	1.05				2.16171
						220.97	149.47	71.5	84.6	136.37	1.116	-1	11.2065	24.0405	1.05			474.11	377.94	96.17	196.71	277.4	1.116	-1	11.2065	24.0405	1.05				2.03417
						147.49	102.66	44.83	80.16	67.33	2.371	-1	12.3225	24.0405	1.05			437.91	322.87	115.04	204.48	233.43	2.371	-1	12.3225	24.0405	1.05				3.46695
						159.98	120.76	39.22	81.03	78.95	0.708	-1	10.5555	25.6215	1.05			802.88	618.86	184.03	190.65	612.24	0.708	-1	10.5555	25.6215	1.05				7.75478
						216.92	188.78	28.13	82.79	134.13	8.646	-1	10.8345	24.9705	1.05			1002.77	811.63	191.14	217.93	784.84	8.646	-1	10.8345	24.9705	1.05				5.85134
						224.49	156.39	68.1	83.15	141.34	5.116	-1	19.0185	27.7605	1.05			531.61	377.4	154.21	191.67	339.95	5.116	-1	19.0185	27.7605	1.05				2.40519
						154.25	113.1	41.16	83.02	71.23	12.086	-1	24.1335	27.6675	1.05			226.35	179.04	47.31	215.22	11.13	12.086	-1	24.1335	27.6675	1.05				0.156254
						190.27	167.36	22.91	80.72	109.55	6.175	-1	14.8335	35.3865	1.05			343.56	252.97	90.58	189.36	154.19	6.175	-1	14.8335	35.3865	1.05				1.40749
						203.97	157.86	46.12	83.91	120.06	10.885	-1	11.1135	30.4575	1.05			241.66	223.55	18.11	201.58	40.07	10.885	-1	11.1135	30.4575	1.05				0.33375
						183.55	182.13	1.42	79.86	103.69	8.928	-1	21.5295	27.2955	1.05			237.99	256.75	-18.75	207.36	30.64	8.928	-1	21.5295	27.2955	1.05				0.295496
						327.13	258.9	68.22	79.81	247.31	1.605	-1	12.6015	27.2955	1.05			1010.38	874.65	135.73	209.7	800.68	1.605	-1	12.6015	27.2955	1.05				3.23756
						219.51	194.5	25.01	82	137.51	2.414	-1	12.3225	25.7145	1.05			720.59	620.26	100.34	213.55	507.04	2.414	-1	12.3225	25.7145	1.05				3.6873
						341.36	325.15	16.21	79.23	262.13	2.711	-1	12.9735	28.0395	1.05			917.66	923.65	-5.98	213.28	704.38	2.711	-1	12.9735	28.0395	1.05				2.68714
						194.92	146.18	48.73	82.64	112.28	8.651	-1	10.6485	29.4345	1.05			362.78	233.9	128.88	202.93	159.85	8.651	-1	10.6485	29.4345	1.05				1.42367
						318.13	233.27	84.86	81.55	236.58	4.062	-1	19.2975	29.2485	1.05			811.32	567.74	243.58	196.13	615.18	4.062	-1	19.2975	29.2485	1.05				2.6003
						153.55	104.83	48.71	81.86	71.69	10.169	-1	18.1815	25.3425	1.05			377.72	306.55	71.17	192.31	185.41	10.169	-1	18.1815	25.3425	1.05				2.58627
						239.97	208.38	31.59	85.19	154.78	2.08	-1	10.3695	31.8525	1.05			489.67	320.46	169.21	208.5	281.17	2.08	-1	10.3695	31.8525	1.05				1.81658
						285.07	240	45.08	80.37	204.7	0.658	-1	12.4155	32.2245	1.05			370.81	369.45	1.35	207.62	163.19	0.658	-1	12.4155	32.2245	1.05				0.797215
						192.22	168.17	24.05	81.24	110.98	3.254	-1	12.8805	32.6895	1.05			330.47	305.07	25.39	219.42	111.04	3.254	-1	12.8805	32.6895	1.05				1.00054
						229.08	185.13	43.95	84.6	144.48	9.51	-1	15.6705	34.3635	1.05			384.78	331.04	53.74	196.71	188.07	9.51	-1	15.6705	34.3635	1.05				1.3017
						228.94	167.94	61	82.64	146.3	6.715	-1	14.1825	24.9705	1.05			642.54	544.27	98.27	202.93	439.61	6.715	-1	14.1825	24.9705	1.05				3.00485
						223.07	158.31	64.77	82.64	140.44	7.515	-1	19.9485	28.4115	1.05			492.97	330.44	162.54	202.93	290.04	7.515	-1	19.9485	28.4115	1.05				2.06522
						155	103.88	51.11	79.95	75.04	9.084	-1	14.2755	33.3405	1.05			289.96	223.42	66.54	214.75	75.21	9.084	-1	14.2755	33.3405	1.05				1.00227
						214.19	144.18	70.01	79.15	135.04	5.302	-1	23.2035	31.6665	1.05			393.89	268.87	125.02	201.89	192	5.302	-1	23.2035	31.6665	1.05				1.4218
						288.56	205.94	82.63	82.22	206.35	9.586	-1	19.0185	34.9215	1.05			451.49	351.09	100.4	189.16	262.34	9.586	-1	19.0185	34.9215	1.05				1.27134
						242.56	167.15	75.41	78.92	163.64	8.181	-1	14.1825	26.6445	1.05			684.4	579.03	105.37	204.87	479.53	8.181	-1	14.1825	26.6445	1.05				2.9304
						132.59	129.8	2.79	78.52	54.07	7.154	-1	22.2735	27.8535	1.05			174.58	191.2	-16.63	196.25	-21.67	7.154	-1	22.2735	27.8535	1.05				0
						282.92	266.14	16.78	83.42	199.5	6.676	-1	15.3915	25.9005	1.05			812.21	740.76	71.45	224.02	588.2	6.676	-1	15.3915	25.9005	1.05				2.94837
						175.89	142.2	33.69	82.67	93.22	4.801	-1	17.5305	32.2245	1.05			297.67	267.45	30.23	194	103.67	4.801	-1	17.5305	32.2245	1.05				1.1121
						205.91	160.55	45.36	83.15	122.76	7.464	-1	15.0195	28.1325	1.05			587.98	444.96	143.02	191.67	396.32	7.464	-1	15.0195	28.1325	1.05				3.22841
						165.7	133.34	32.36	84.89	80.81	6.99	-1	21.4365	31.9455	1.05			335.62	289.21	46.41	217.11	118.51	6.99	-1	21.4365	31.9455	1.05				1.46653
						239.71	184.67	55.05	77.05	162.67	7.986	-1	16.8795	26.6445	1.05			912.27	793.45	118.82	206.59	705.69	7.986	-1	16.8795	26.6445	1.05				4.33817
						191.11	144.88	46.23	78.87	112.24	2.513	-1	20.4135	33.8055	1.05			278.87	248.47	30.4	214.51	64.36	2.513	-1	20.4135	33.8055	1.05				0.573414
						332.09	241.12	90.97	81.1	250.99	0	-1	20.5065	31.2945	1.05			477.54	407.12	70.42	201.51	276.03	0	-1	20.5065	31.2945	1.05				1.09976
						Cell 05																									Normalization
						CenpC												CENPE													DHC/CenpC
						IntTotal	BackgPeriphery	SignalA	BackgOffset	SignalB	SeqDists	ChanDists	Xpos(um)	Ypos(um)	Zpos(um)	;		IntTotal	BackgPeriphery	SignalA	BackgOffset	SignalB	SeqDists	ChanDists	Xpos(um)	Ypos(um)	Zpos(um)	;			Signal B	1.80045
						169.91	114.7	55.21	108.54	61.38	8.185	-1	20.9715	10.8345	2.45			230.06	217.84	12.22	441.38	-211.32	8.185	-1	20.9715	10.8345	2.45				0
						191.42	137.67	53.75	102.54	88.88	2.065	-1	12.7875	10.9275	2.45			801.16	614.32	186.84	395.88	405.28	2.065	-1	12.7875	10.9275	2.45				4.55986
						245.24	197.22	48.03	97.03	148.22	3.516	-1	14.8335	10.6485	2.45			572.75	561.57	11.17	373.77	198.98	3.516	-1	14.8335	10.6485	2.45				1.34246
						198.46	142.26	56.2	106.71	91.75	2.495	-1	12.6945	13.4385	2.45			713.91	697.93	15.98	400.89	313.03	2.495	-1	12.6945	13.4385	2.45				3.41177
						276.18	177.95	98.22	96.16	180.02	1.715	-1	11.5785	15.6705	2.45			599.78	519.86	79.92	368.38	231.4	1.715	-1	11.5785	15.6705	2.45				1.28541
						232.2	206.08	26.12	93.23	138.97	8.802	-1	12.6945	16.9725	2.45			801.78	769.76	32.02	317.23	484.55	8.802	-1	12.6945	16.9725	2.45				3.48672
						197.66	163.36	34.3	93.08	104.58	1.955	-1	18.1815	10.0905	2.45			619.64	506.87	112.77	317.07	302.56	1.955	-1	18.1815	10.0905	2.45				2.8931
						305.15	247.21	57.94	99.63	205.52	7.638	-1	20.1345	10.1835	2.45			309.06	265.96	43.1	382.32	-73.26	7.638	-1	20.1345	10.1835	2.45				0
						230.35	181.05	49.3	97.82	132.52	2.251	-1	15.0195	15.8565	2.45			731.92	592.46	139.46	378.53	353.39	2.251	-1	15.0195	15.8565	2.45				2.66669
						265.24	173.62	91.62	100.48	164.76	4.758	-1	13.2525	17.2515	2.45			714.45	579.02	135.43	387.03	327.43	4.758	-1	13.2525	17.2515	2.45				1.98731
						314.49	206.23	108.26	89.25	225.24	1.514	-1	13.6245	12.5085	2.45			1563.07	1280.62	282.46	296.55	1266.52	1.514	-1	13.6245	12.5085	2.45				5.62298
						276.6	217.55	59.05	95.78	180.82	1.872	-1	14.7405	11.4855	2.45			1054.68	799.26	255.41	375.6	679.08	1.872	-1	14.7405	11.4855	2.45				3.75556
						311.85	270.84	41.01	99.46	212.38	2.163	-1	16.4145	12.3225	2.45			806.38	778.48	27.9	375.69	430.69	2.163	-1	16.4145	12.3225	2.45				2.02792
						267.36	178.51	88.85	94.61	172.75	5.165	-1	18.3675	11.3925	2.45			691.38	430.74	260.64	373.69	317.69	5.165	-1	18.3675	11.3925	2.45				1.83902
						271.4	217.31	54.08	94.5	176.9	4.88	-1	19.5765	16.4145	2.45			349.11	292.52	56.58	369.28	-20.18	4.88	-1	19.5765	16.4145	2.45				0
						260.55	205.98	54.57	100.84	159.72	1.589	-1	14.7405	17.0655	2.45			449.85	424.62	25.24	382.18	67.67	1.589	-1	14.7405	17.0655	2.45				0.423679
						303.17	199.42	103.74	97.95	205.22	5.587	-1	15.2985	18.5535	2.45			305.59	305.71	-0.12	373.77	-68.18	5.587	-1	15.2985	18.5535	2.45				0
						300.49	236.97	63.52	94.12	206.37	4.003	-1	20.8785	18.2745	2.45			573.13	397.15	175.98	370.33	202.8	4.003	-1	20.8785	18.2745	2.45				0.982701
						309.74	253.17	56.56	92.67	217.07	1.06	-1	21.0645	14.2755	2.45			496.55	397.77	98.78	361.02	135.53	1.06	-1	21.0645	14.2755	2.45				0.624361
						173.14	146.46	26.68	102.85	70.29	3.749	-1	21.9015	13.6245	2.45			356.43	283.66	72.77	380.73	-24.3	3.749	-1	21.9015	13.6245	2.45				0
						322.4	290.35	32.05	100.17	222.23	1.897	-1	18.1815	14.0895	2.45			692.32	609.02	83.3	373.72	318.6	1.897	-1	18.1815	14.0895	2.45				1.43365
						334.8	283.07	51.73	101.33	233.47	1.213	-1	20.0415	14.4615	2.45			558.66	455.42	103.24	376.67	182	1.213	-1	20.0415	14.4615	2.45				0.779543
						326.67	283.93	42.74	89.88	236.8	2.977	-1	18.8325	14.5545	2.45			673.7	517.95	155.75	329.49	344.21	2.977	-1	18.8325	14.5545	2.45				1.45359
						249.88	202.13	47.75	100.93	148.95	3.018	-1	16.5075	16.4145	2.45			429.2	347.6	81.59	376.62	52.58	3.018	-1	16.5075	16.4145	2.45				0.353004
						485.89	464.49	21.41	100.93	384.96	1.47	-1	14.8335	13.9035	2.45			1513.02	1511.16	1.86	380.1	1132.92	1.47	-1	14.8335	13.9035	2.45				2.94296
						275.53	229.72	45.81	98.78	176.75	2.125	-1	15.2985	12.5085	2.45			963.14	913.25	49.89	377.51	585.63	2.125	-1	15.2985	12.5085	2.45				3.31332
						199.13	149.58	49.55	102.85	96.27	3.628	-1	16.1355	10.5555	2.45			798.3	642.82	155.48	380.73	417.57	3.628	-1	16.1355	10.5555	2.45				4.33749
						306.51	237.15	69.36	106.66	199.84	5.423	-1	16.0425	14.1825	2.45			962.85	828.19	134.67	390.78	572.08	5.423	-1	16.0425	14.1825	2.45				2.86269
						203.16	190.35	12.81	100.38	102.78	9.758	-1	18.8325	9.5325	2.45			401.71	362.66	39.05	380.36	21.35	9.758	-1	18.8325	9.5325	2.45				0.207725
						359.83	246.31	113.52	92.93	266.9	5.773	-1	16.9725	19.1115	2.45			403.53	305.54	97.99	365.38	38.15	5.773	-1	16.9725	19.1115	2.45				0.142937
						253.71	212.59	41.11	97.35	156.36	2.08	-1	16.6935	13.3455	2.45			799.56	715.63	83.93	376.59	422.97	2.08	-1	16.6935	13.3455	2.45				2.7051
						249.4	218.73	30.67	99.63	149.77	4.093	-1	15.7635	11.4855	2.45			673.34	606.14	67.2	377.8	295.53	4.093	-1	15.7635	11.4855	2.45				1.97323
						178.16	139.86	38.3	95.75	82.41	5.411	-1	19.8555	11.3925	2.45			269.21	255.1	14.12	371.26	-102.05	5.411	-1	19.8555	11.3925	2.45				0
						276.56	279.27	-2.72	105.14	171.42	4.465	-1	17.6235	16.3215	2.45			391.96	359.31	32.65	384.81	7.15	4.465	-1	17.6235	16.3215	2.45				0.0417104
						251.23	241.69	9.54	99.46	151.77	9.01	-1	13.1595	16.2285	2.45			702.76	675.44	27.32	375.69	327.07	9.01	-1	13.1595	16.2285	2.45				2.15504
						176.15	138.38	37.77	98.43	77.72	1.089	-1	21.9945	17.9955	2.45			201.75	198.36	3.4	375.07	-173.31	1.089	-1	21.9945	17.9955	2.45				0
						196.4	156.75	39.65	89.89	106.51	8.514	-1	22.3665	16.9725	2.45			231.22	220.26	10.96	343.32	-112.1	8.514	-1	22.3665	16.9725	2.45				0
						305.93	232.96	72.96	104.15	201.78	4.268	-1	13.9035	16.0425	2.45			689.93	640.17	49.76	382.67	307.26	4.268	-1	13.9035	16.0425	2.45				1.52275
						265.06	212.14	52.92	100.17	164.89	0	-1	18.0885	16.8795	2.45			331.6	304.86	26.74	373.72	-42.13	0	-1	18.0885	16.8795	2.45				0
						Cell 06																									Normalization
						CenpC												CENPE													DHC/CenpC
						IntTotal	BackgPeriphery	SignalA	BackgOffset	SignalB	SeqDists	ChanDists	Xpos(um)	Ypos(um)	Zpos(um)	;		IntTotal	BackgPeriphery	SignalA	BackgOffset	SignalB	SeqDists	ChanDists	Xpos(um)	Ypos(um)	Zpos(um)	;			Signal B	0.8702
						354.4	274.46	79.94	110.89	243.51	3.88	-1	16.8795	24.9705	1.4			880.34	627.31	253.03	359.61	520.73	3.88	-1	16.8795	24.9705	1.4				2.13843
						246.97	204.1	42.87	111.27	135.7	4.259	-1	14.0895	22.2735	1.4			431.7	371.78	59.92	367.6	64.1	4.259	-1	14.0895	22.2735	1.4				0.472366
						344.36	293.66	50.7	104.08	240.28	5.618	-1	16.3215	25.9005	1.4			962.9	820.38	142.52	342.79	620.11	5.618	-1	16.3215	25.9005	1.4				2.58078
						357	293.77	63.23	102.55	254.45	6.079	-1	21.6225	24.0405	1.4			514.28	358.05	156.23	327	187.28	6.079	-1	21.6225	24.0405	1.4				0.736019
						424.98	413.07	11.91	106.59	318.39	0.465	-1	16.3215	21.0645	1.4			338.59	332.68	5.91	356.25	-17.66	0.465	-1	16.3215	21.0645	1.4				0
						379.65	352.15	27.51	97.28	282.38	5.238	-1	16.3215	21.5295	1.4			343.24	332.51	10.73	274.43	68.82	5.238	-1	16.3215	21.5295	1.4				0.243714
						347.27	282.27	65	104.01	243.26	2.798	-1	16.8795	26.7375	1.4			606.74	511.62	95.12	338.39	268.35	2.798	-1	16.8795	26.7375	1.4				1.10314
						380.65	296.81	83.85	94.33	286.32	3.834	-1	15.8565	24.1335	1.4			1074.39	818.26	256.13	247.55	826.84	3.834	-1	15.8565	24.1335	1.4				2.88782
						282.97	276.69	6.28	104.97	178	2.247	-1	19.5765	25.0635	1.4			802.76	758.3	44.46	343.64	459.12	2.247	-1	19.5765	25.0635	1.4				2.57933
						196.49	158.83	37.66	100.33	96.16	5.924	-1	21.6225	25.9935	1.4			403.05	264.82	138.23	304.22	98.83	5.924	-1	21.6225	25.9935	1.4				1.02777
						520.83	432.81	88.02	95.96	424.86	2.79	-1	17.2515	21.9945	1.4			532.45	490.83	41.62	276.32	256.13	2.79	-1	17.2515	21.9945	1.4				0.602857
						219.81	165.52	54.29	101.28	118.53	0	-1	19.4835	20.3205	1.4			246.42	247.56	-1.15	307.56	-61.15	0	-1	19.4835	20.3205	1.4				0
						322.64	290.82	31.83	80.31	242.33	1.191	-1	17.2515	20.1345	1.75			298.7	275.81	22.89	234.23	64.47	1.191	-1	17.2515	20.1345	1.75				0.266042
						342.67	236.03	106.64	81.27	261.41	6.552	-1	18.1815	19.3905	1.75			409.65	294.79	114.86	223.72	185.93	6.552	-1	18.1815	19.3905	1.75				0.711258
						292.14	235.37	56.77	79.62	212.52	6.47	-1	21.9015	24.7845	1.75			491.43	401.68	89.74	235.27	256.15	6.47	-1	21.9015	24.7845	1.75				1.2053
						259.57	187.1	72.47	81.21	178.36	2.634	-1	15.7635	22.7385	1.75			407.76	412.76	-5	222.8	184.96	2.634	-1	15.7635	22.7385	1.75				1.037
						347.41	319.26	28.15	78.42	269	1.002	-1	17.7165	20.9715	1.75			262.12	260.3	1.81	239.96	22.15	1.002	-1	17.7165	20.9715	1.75				0.082342
						415.4	397.62	17.78	79.58	335.82	0.624	-1	16.7865	20.5995	1.75			305.79	318.63	-12.85	221.28	84.51	0.624	-1	16.7865	20.5995	1.75				0.251653
						399.85	332.41	67.44	81.34	318.51	6.839	-1	16.5075	20.0415	1.75			329.05	329.17	-0.12	222.73	106.32	6.839	-1	16.5075	20.0415	1.75				0.333804
						351.67	298.66	53.02	79.44	272.23	0.935	-1	19.1115	26.3655	1.75			477.29	431.61	45.68	229.25	248.04	0.935	-1	19.1115	26.3655	1.75				0.911141
						291.51	216.76	74.75	79.2	212.31	5.581	-1	19.2045	27.2955	1.75			318.45	280.3	38.15	233.9	84.55	5.581	-1	19.2045	27.2955	1.75				0.398238
						217.93	197.42	20.51	79.56	138.37	7.113	-1	21.4365	22.1805	1.75			401.97	336.19	65.78	230.13	171.84	7.113	-1	21.4365	22.1805	1.75				1.24189
						347.42	284.26	63.16	82.2	265.22	5.392	-1	15.0195	25.2495	1.75			483.06	459.57	23.49	236.05	247.02	5.392	-1	15.0195	25.2495	1.75				0.931378
						462.93	399.66	63.27	80.26	382.67	2.887	-1	18.8325	21.4365	1.75			410.62	424.54	-13.93	234.32	176.3	2.887	-1	18.8325	21.4365	1.75				0.46071
						405.11	393.52	11.58	81.95	323.15	3.302	-1	16.0425	20.6925	1.75			320.83	317.67	3.15	231.99	88.84	3.302	-1	16.0425	20.6925	1.75				0.274919
						220.29	170.79	49.5	81.69	138.59	5.327	-1	18.8325	18.9255	1.75			248.31	229.88	18.44	226.7	21.62	5.327	-1	18.8325	18.9255	1.75				0.156
						478.44	374.66	103.78	80.89	397.55	3.818	-1	17.3445	24.0405	1.75			694.12	610.04	84.08	227.24	466.88	3.818	-1	17.3445	24.0405	1.75				1.17439
						194.41	169.41	25	79.61	114.8	0	-1	13.5315	24.2265	1.75			301.35	290.01	11.34	237.36	63.98	0	-1	13.5315	24.2265	1.75				0.557317
						Cell 07																									Normalization
						CenpC												CENPE													DHC/CenpC
						IntTotal	BackgPeriphery	SignalA	BackgOffset	SignalB	SeqDists	ChanDists	Xpos(um)	Ypos(um)	Zpos(um)	;		IntTotal	BackgPeriphery	SignalA	BackgOffset	SignalB	SeqDists	ChanDists	Xpos(um)	Ypos(um)	Zpos(um)	;			Signal B	1.66042
						306.06	211.17	94.89	91.09	214.97	1.456	-1	22.0875	5.9985	1.75			533.07	435.27	97.8	345.89	187.18	1.456	-1	22.0875	5.9985	1.75				0.870726
						327.41	228.1	99.31	91.37	236.04	2.977	-1	21.4365	7.3005	1.75			557.4	393.11	164.29	347.32	210.08	2.977	-1	21.4365	7.3005	1.75				0.890019
						260.35	206.4	53.95	91.37	168.98	4.177	-1	23.2965	9.6255	1.75			536.81	528.81	8.01	347.32	189.49	4.177	-1	23.2965	9.6255	1.75				1.12138
						722.47	551.29	171.19	91.18	631.29	3.411	-1	19.2045	8.7885	1.75			1738.89	1323.22	415.68	323.13	1415.76	3.411	-1	19.2045	8.7885	1.75				2.24265
						351.18	352.6	-1.42	90.47	260.71	5.265	-1	16.1355	10.2765	1.75			832.55	689.87	142.69	326.08	506.47	5.265	-1	16.1355	10.2765	1.75				1.94266
						392.21	353.21	38.99	86.81	305.4	6.722	-1	21.1575	11.8575	1.75			1014.17	855.87	158.3	346.1	668.07	6.722	-1	21.1575	11.8575	1.75				2.18752
						419.05	287.33	131.73	98.29	320.76	4.995	-1	19.4835	5.3475	1.75			718.63	505.55	213.07	332.05	386.57	4.995	-1	19.4835	5.3475	1.75				1.20517
						639.11	499.81	139.29	89.07	550.03	4.805	-1	14.9265	7.3935	1.75			1467.31	1116.33	350.98	339.38	1127.93	4.805	-1	14.9265	7.3935	1.75				2.05067
						328.19	212.63	115.56	92.58	235.6	1.006	-1	13.7175	12.0435	1.75			699.84	429.5	270.34	330.87	368.97	1.006	-1	13.7175	12.0435	1.75				1.56609
						272.18	248.95	23.23	89.52	182.67	0.971	-1	14.2755	11.2065	1.75			486.96	396.41	90.55	347.73	139.23	0.971	-1	14.2755	11.2065	1.75				0.762194
						311.51	264.37	47.14	91.06	220.45	0.957	-1	14.5545	10.2765	1.75			571.82	466.78	105.05	341.29	230.53	0.957	-1	14.5545	10.2765	1.75				1.04572
						345.86	319.86	26.01	89.64	256.23	5.918	-1	15.0195	9.4395	1.75			833.57	674.42	159.15	347.71	485.86	5.918	-1	15.0195	9.4395	1.75				1.89619
						550.79	475.08	75.71	89.52	461.27	0.542	-1	20.8785	10.2765	1.75			1456.09	1167.98	288.11	347.73	1108.36	0.542	-1	20.8785	10.2765	1.75				2.40284
						591.59	566.7	24.9	90.27	501.33	5.229	-1	20.4135	10.5555	1.75			1538.13	1160.45	377.68	349.61	1188.53	5.229	-1	20.4135	10.5555	1.75				2.37075
						298.78	205.85	92.93	88.71	210.08	2.972	-1	16.3215	13.8105	1.75			667	550.29	116.71	332.12	334.89	2.972	-1	16.3215	13.8105	1.75				1.59411
						268.96	240.73	28.23	88.17	180.79	1.15	-1	15.2985	11.0205	1.75			592.6	545.46	47.14	337.32	255.27	1.15	-1	15.2985	11.0205	1.75				1.41197
						433.04	379.86	53.19	88.53	344.51	2.53	-1	16.4145	11.2995	1.75			925.58	766.77	158.81	341.38	584.2	2.53	-1	16.4145	11.2995	1.75				1.69574
						352.4	252.64	99.76	90.23	262.17	5.92	-1	18.4605	12.7875	1.75			815.49	642.34	173.15	328.13	487.36	5.92	-1	18.4605	12.7875	1.75				1.85895
						340.06	275.7	64.36	89.73	250.34	3.813	-1	22.7385	8.6955	1.75			595.7	510.83	84.86	342.93	252.76	3.813	-1	22.7385	8.6955	1.75				1.00967
						422.07	392.57	29.49	91.21	330.86	9.612	-1	21.9015	12.4155	1.75			886.22	742.32	143.9	328.89	557.33	9.612	-1	21.9015	12.4155	1.75				1.68449
						273.75	237.02	36.73	89.98	183.77	5.411	-1	13.4385	7.8585	1.75			662.27	506.55	155.72	336.21	326.06	5.411	-1	13.4385	7.8585	1.75				1.77428
						596.13	536.28	59.85	88.42	507.71	2.003	-1	18.3675	10.0905	1.75			1205.91	1095.93	109.98	335.31	870.6	2.003	-1	18.3675	10.0905	1.75				1.71476
						464.53	418.48	46.05	86.81	377.73	1.656	-1	20.2275	9.3465	1.75			1022.97	1004.96	18.01	346.1	676.87	1.656	-1	20.2275	9.3465	1.75				1.79194
						347	329.59	17.41	87.34	259.67	0.882	-1	21.5295	8.3235	1.75			769.47	592.35	177.12	347.25	422.23	0.882	-1	21.5295	8.3235	1.75				1.62603
						308.7	283.48	25.21	89.1	219.6	5.215	-1	21.2505	9.1605	1.75			755.25	657.79	97.46	343.29	411.96	5.215	-1	21.2505	9.1605	1.75				1.87596
						294.47	265.93	28.54	89.24	205.24	3.876	-1	16.0425	9.4395	1.75			677.41	640.88	36.52	334.56	342.85	3.876	-1	16.0425	9.4395	1.75				1.67048
						323.24	252.8	70.44	87.98	235.26	2.76	-1	19.3905	7.4865	1.75			730.19	592.5	137.7	340.02	390.18	2.76	-1	19.3905	7.4865	1.75				1.65851
						386.76	324.27	62.49	96.36	290.4	0.957	-1	17.0655	8.9745	1.75			821.18	718.35	102.84	336.09	485.09	0.957	-1	17.0655	8.9745	1.75				1.67042
						402.97	368.48	34.49	87.98	314.99	4.45	-1	17.9025	8.5095	1.75			812.33	758.05	54.28	340.02	472.32	4.45	-1	17.9025	8.5095	1.75				1.49948
						359.38	338.54	20.84	88.42	270.96	2.684	-1	19.8555	12.5085	1.75			926.35	797.79	128.55	335.31	591.04	2.684	-1	19.8555	12.5085	1.75				2.18128
						514.68	469.94	44.74	89.07	425.61	6.738	-1	17.2515	11.8575	1.75			1275.88	1034.19	241.68	339.38	936.49	6.738	-1	17.2515	11.8575	1.75				2.20035
						306.92	250.65	56.27	85.02	221.89	10.808	-1	23.2965	8.8815	1.75			597.38	495.46	101.92	353.45	243.93	10.808	-1	23.2965	8.8815	1.75				1.09933
						291.97	266.7	25.27	89.17	202.8	0	-1	12.5085	8.2305	1.75			691.66	567.98	123.69	328.48	363.18	0	-1	12.5085	8.2305	1.75				1.79083

## Sheet: Fig. 1g stlc
Cell 01																									Normalization
CenpC												CENPE													DHC/CenpC
IntTotal	BackgPeriphery	SignalA	BackgOffset	SignalB	SeqDists	ChanDists	Xpos(um)	Ypos(um)	Zpos(um)	;		IntTotal	BackgPeriphery	SignalA	BackgOffset	SignalB	SeqDists	ChanDists	Xpos(um)	Ypos(um)	Zpos(um)	;			Signal B	3.14883
405.56	355.57	49.99	140.94	264.62	1.332	-1	13.1595	20.3205	2.8			1071.33	1027.16	44.17	397.02	674.31	1.332	-1	13.1595	20.3205	2.8				2.54822
349.83	282.25	67.58	138.63	211.2	0.677	-1	14.3685	19.7625	2.8			1047.29	760.51	286.79	384.6	662.69	0.677	-1	14.3685	19.7625	2.8				3.13774
366.14	333.09	33.05	139.38	226.76	0.726	-1	13.7175	19.5765	2.8			940.2	920.28	19.93	383.52	556.68	0.726	-1	13.7175	19.5765	2.8				2.45493
340.22	336.19	4.03	138.63	201.59	0.789	-1	13.1595	19.1115	2.8			959.96	1049.78	-89.82	384.6	575.35	0.789	-1	13.1595	19.1115	2.8				2.85406
441.27	402.69	38.58	135.07	306.2	0.383	-1	12.6015	19.6695	2.8			1358.55	1096.47	262.08	377.85	980.7	0.383	-1	12.6015	19.6695	2.8				3.20281
404.94	367.37	37.58	139.38	265.56	2.76	-1	12.5085	19.2975	2.8			1199.57	1032.26	167.31	383.52	816.05	2.76	-1	12.5085	19.2975	2.8				3.07294
332.37	267.15	65.22	139.38	192.99	6.97	-1	10.1835	20.7855	2.8			1165.42	868.01	297.41	383.52	781.9	6.97	-1	10.1835	20.7855	2.8				4.05151
271.94	236.64	35.3	145.72	126.22	0.744	-1	16.1355	24.4125	2.8			662.87	639.84	23.03	410.38	252.49	0.744	-1	16.1355	24.4125	2.8				2.0004
256.77	232.59	24.18	145.17	111.6	1.15	-1	16.1355	25.1565	2.8			796.94	750.75	46.19	408.82	388.12	1.15	-1	16.1355	25.1565	2.8				3.47778
396.29	343.38	52.91	142.68	253.6	0.837	-1	15.0195	24.8775	2.8			1057.54	842.39	215.15	394.94	662.6	0.837	-1	15.0195	24.8775	2.8				2.61278
434.36	372.31	62.05	138.95	295.42	0.566	-1	15.0195	25.7145	2.8			1080.96	1025.1	55.87	384.65	696.31	0.566	-1	15.0195	25.7145	2.8				2.35702
336.69	330.89	5.8	135.07	201.62	1.997	-1	15.5775	25.6215	2.8			983.2	866.32	116.88	377.85	605.35	1.997	-1	15.5775	25.6215	2.8				3.00243
392.2	355.87	36.33	134.93	257.26	3.126	-1	13.8105	24.6915	2.8			985.58	923.91	61.68	380.89	604.7	3.126	-1	13.8105	24.6915	2.8				2.35054
220.98	187.67	33.31	140.94	80.04	1.525	-1	15.0195	27.5745	2.8			521.71	459.1	62.61	397.02	124.69	1.525	-1	15.0195	27.5745	2.8				1.55785
352.22	322.68	29.55	145.01	207.22	2.195	-1	13.8105	26.6445	2.8			877.25	874.97	2.27	409.61	467.64	2.195	-1	13.8105	26.6445	2.8				2.25673
447.85	412.87	34.98	141.22	306.63	1.935	-1	12.0435	25.3425	2.8			1347.27	1254.09	93.18	398.76	948.51	1.935	-1	12.0435	25.3425	2.8				3.09334
428.27	385.52	42.76	145.01	283.26	3.872	-1	10.9275	23.7615	2.8			1186.15	1167.35	18.8	409.61	776.55	3.872	-1	10.9275	23.7615	2.8				2.74147
247.68	228.01	19.67	138.95	108.74	0.671	-1	12.5085	27.2955	2.8			889.18	787.29	101.89	384.65	504.53	0.671	-1	12.5085	27.2955	2.8				4.63978
358.98	346.91	12.07	138.95	220.04	1.589	-1	12.8805	26.7375	2.8			1070.76	964.31	106.45	384.65	686.11	1.589	-1	12.8805	26.7375	2.8				3.11811
237.84	209.1	28.73	132.91	104.93	1.315	-1	13.4385	28.2255	2.8			795.76	666.48	129.28	357.82	437.94	1.315	-1	13.4385	28.2255	2.8				4.17364
283.88	262.52	21.36	138.63	145.25	4.315	-1	14.3685	27.2955	2.8			784.53	705.5	79.03	384.6	399.93	4.315	-1	14.3685	27.2955	2.8				2.75339
402.24	372.48	29.76	145.26	256.98	0	-1	10.9275	24.6915	2.8			1217.58	1074.06	143.52	404.22	813.36	0	-1	10.9275	24.6915	2.8				3.16507
352.77	317.2	35.57	139.7	213.07	1.777	-1	13.3455	21.0645	3.15			900.94	889.58	11.36	394.74	506.2	1.777	-1	13.3455	21.0645	3.15				2.37575
324.46	277.64	46.82	137.83	186.63	2.108	-1	15.1125	21.2505	3.15			954.04	859.24	94.8	375.71	578.33	2.108	-1	15.1125	21.2505	3.15				3.09881
208.36	195.21	13.14	136.65	71.71	1.191	-1	16.6935	22.6455	3.15			768.54	572.4	196.14	383.9	384.64	1.191	-1	16.6935	22.6455	3.15				5.36383
244.18	239.77	4.41	139.13	105.05	6.477	-1	15.7635	21.9015	3.15			816.99	769.39	47.59	389.13	427.85	6.477	-1	15.7635	21.9015	3.15				4.07282
271.69	223.1	48.59	139.7	132	4.558	-1	9.5325	20.1345	3.15			930.44	745.21	185.24	394.74	535.71	4.558	-1	9.5325	20.1345	3.15				4.05841
319.03	276.11	42.93	144.39	174.64	5.669	-1	14.0895	20.2275	3.15			928.71	856.24	72.47	404.82	523.89	5.669	-1	14.0895	20.2275	3.15				2.99983
337.05	327.38	9.68	134.46	202.6	3.069	-1	10.3695	24.5055	3.15			1122.19	961.02	161.17	374.38	747.81	3.069	-1	10.3695	24.5055	3.15				3.69107
317.29	286.14	31.15	136.59	180.7	5.74	-1	10.3695	21.4365	3.15			1008.84	855.81	153.03	381.67	627.17	5.74	-1	10.3695	21.4365	3.15				3.47078
383.73	353.07	30.65	131.85	251.88	0	-1	14.0895	25.8075	3.15			1187.66	1077.23	110.43	366.73	820.94	0	-1	14.0895	25.8075	3.15				3.25925
392.64	346.12	46.52	199.55	193.09	3.137	-1	11.4855	20.0415	4.2			1188.76	877.05	311.72	540.05	648.71	3.137	-1	11.4855	20.0415	4.2				3.35963
417.51	418.13	-0.62	232.4	185.11	5.082	-1	12.1365	23.1105	4.2			1284.24	1152.17	132.07	629.22	655.02	5.082	-1	12.1365	23.1105	4.2				3.53854
225.05	218.42	6.63	190.07	34.98	0.465	-1	16.3215	25.9935	4.2			740.7	607.85	132.85	514	226.7	0.465	-1	16.3215	25.9935	4.2				6.48085
287	237.02	49.98	218.67	68.32	4.742	-1	15.9495	25.7145	4.2			775.48	736.33	39.15	601.58	173.89	4.742	-1	15.9495	25.7145	4.2				2.54523
447.07	399.72	47.36	211.77	235.31	0.465	-1	11.2995	24.7845	4.2			1493.39	1228.47	264.92	581.41	911.98	0.465	-1	11.2995	24.7845	4.2				3.87565
452.95	414.58	38.37	241.43	211.53	2.703	-1	11.6715	24.5055	4.2			1373.44	1294.63	78.81	662.91	710.53	2.703	-1	11.6715	24.5055	4.2				3.359
357.62	316.93	40.7	222.8	134.83	3.353	-1	14.0895	23.2965	4.2			959.05	893.3	65.75	604.69	354.35	3.353	-1	14.0895	23.2965	4.2				2.62812
351.55	335.03	16.52	211.47	140.07	2.792	-1	12.2295	26.0865	4.2			1059.25	960.61	98.64	573.76	485.49	2.792	-1	12.2295	26.0865	4.2				3.46605
366.07	341.74	24.33	199.55	166.53	0	-1	14.6475	24.6915	4.2			1053.7	847.69	206.01	540.05	513.65	0	-1	14.6475	24.6915	4.2				3.08443
Cell 02																									Normalization
CenpC												CENPE													DHC/CenpC
[truncated: 1,108 more rows]

## Sheet: Fig. 1 g Stlc + zm
Cell 01																									Normalization
[truncated: 1,151 more rows]

[truncated: 16 more sheets: Fig.1g averages, Fig. 2b, Fig. 2e, Fig. 2g CENPE intensity at KT , Fig. 2g corona vol , Fig. 2j , Fig. 3 e, Fig. 3d, Fig. 3c, Fig. 4b, Fig. 4e, Fig. 5d siCTRL , Fig. 5d siSpindly, Fig. S5 GSK, Fig. S5 Cmpd-A, Fig. S5c]
